# Supplementary material for: Genome-Wide Identification of Molecular Pathways and Biomarkers in Response to Arsenic Exposure in Zebrafish Liver
Source: PLoS One. 2013 Jul 29;8(7):e68737. doi: 10.1371/journal.pone.0068737 (PMC3726666; doi:10.1371/journal.pone.0068737)
Supplement: Table S1 — 1,444 differentially expressed genes by arsenic treatment (Fold change >2, TPM>10). (XLSX) [file pone.0068737.s002.xlsx]

## Sheet: Sheet1
Table S1 1,444 differentially expressed genes by arsenic treatment (Fold change >2, TPM>10)
GI	Refseq	Gene Symbol	Description	Hs_Gene Symbol	Mm_Gene Symbol	Control-TPM	Arsenic-TPM	FC
165972410	NM_001113659	zgc:198419	Danio rerio zgc:198419 (zgc:198419), mRNA	na	na	5.39982	2609.86	483.323
292629949				na	na	0.385701	95.2287	246.898
157954495	NM_001109854	zgc:173594	Danio rerio zgc:173594 (zgc:173594), mRNA	na	na	5.01412	1165.82	232.507
45387526	NM_205540	smyd1a	Danio rerio SET and MYND domain containing 1a (smyd1a), mRNA	na	na	0.771403	136.396	176.816
189529978	XM_683735		PREDICTED: Danio rerio wu:fi20g04 (wu:fi20g04), mRNA	na	na	0.385701	55.6443	144.268
157841233	NM_001109705	zgc:173593	Danio rerio zgc:173593 (zgc:173593), mRNA	na	na	0.3	36.87	122.9
156616387	NM_001102648	zgc:173961	Danio rerio zgc:173961 (zgc:173961), mRNA	na	na	0.385701	41.8464	108.494
189514628	XM_679483		PREDICTED: Danio rerio similar to thrombospondin, type I, domain containing 4 (LOC556634), mRNA	na	na	0.385701	38.001	98.5244
115497451	NM_001076641		Danio rerio zgc:153138 (zgc:153138), mRNA	na	na	0.3	24.6554	82.1847
47085710	NM_212977	ddx39b	Danio rerio DEAD (Asp-Glu-Ala-Asp) box polypeptide 39b (ddx39b), mRNA	DDX39	Ddx39	0.385701	25.1078	65.0965
292615998				na	na	0.3	18.5481	61.827
181330649	NM_001123281	cdnf	Danio rerio zgc:162209 (zgc:162209), mRNA	na	na	0.385701	21.4887	55.7132
194578850	NM_001130611	si:ch211-51f10.1	Danio rerio si:ch211-51f10.1 (si:ch211-51f10.1), mRNA	na	na	0.3	15.8338	52.7792
66472639	NM_001020554	zgc:110010	Danio rerio zgc:110010 (zgc:110010), mRNA	GSR	Gsr	0.385701	18.7743	48.6758
189528136	XM_690441		PREDICTED: Danio rerio similar to leukocyte cell-derived chemotaxin 2 (LOC567149), mRNA	na	na	24.6849	1186.4	48.0618
145046249	NM_001013272	ubb	Danio rerio zgc:172187 (zgc:172187), mRNA	UBC	Ubc	3.47131	159.242	45.8738
292610359				na	na	0.385701	17.6433	45.7435
292617348				na	na	0.3	12.8932	42.9773
292620655				na	na	18.8994	800.962	42.3803
123701232				na	na	0.3	12.4408	41.4694
41054692	NM_200559	zgc:66109	Danio rerio zgc:66109 (zgc:66109), mRNA	na	na	0.3	12.2146	40.7154
292610233				na	na	3.08561	121.694	39.4391
41281620	NM_131435	snap25a	Danio rerio synaptosome-associated protein 25a (snap25a), mRNA	SNAP25	Snap25	0.385701	15.1552	39.2925
82524310				na	na	0.3	11.3098	37.6994
118150623	NM_001077806	fam46b	Danio rerio family with sequence similarity 46, member B (fam46b), mRNA	na	na	0.385701	14.4766	37.5331
292612675				na	na	0.3	10.8574	36.1914
41055404	NM_200410	slc16a9a	Danio rerio solute carrier family 16 (monocarboxylic acid transporters), member 9a (slc16a9a), mRNA	SLC16A9	Slc16a9	5.39982	193.624	35.8575
157841229	NM_001109722	zgc:171947	Danio rerio zgc:171947 (zgc:171947), mRNA	na	na	5.39982	186.838	34.6008
42476242	NM_131801	odc1	Danio rerio ornithine decarboxylase 1 (odc1), mRNA	na	na	0.771403	26.465	34.3076
41152483	NM_199479	lrrfip2	Danio rerio leucine rich repeat (in FLII) interacting protein 2 (lrrfip2), mRNA	na	na	0.3	10.1788	33.9295
292623189				na	na	0.3	10.1788	33.9295
90093329	NM_001039926	hs3st1l2	Danio rerio heparan sulfate (glucosamine) 3-O-sulfotransferase 1-like 2 (hs3st1l2), mRNA	na	na	0.385701	11.7622	30.4957
292613238				na	na	1.54281	46.8227	30.349
148277557	NM_001098244	igdcc3	Danio rerio immunoglobulin superfamily, DCC subclass, member 3 (igdcc3), mRNA	na	na	0.385701	11.536	29.9092
291219915				na	na	0.385701	11.0836	28.7363
62955382	NM_001017707	zgc:112199	Danio rerio zgc:112199 (zgc:112199), mRNA	na	na	0.385701	10.405	26.9769
292628137				na	na	0.385701	10.1788	26.3905
292621448				na	na	1.1571	28.2746	24.4356
117606288	NM_001077604	klf11b	Danio rerio Kruppel-like factor 11b (klf11b), mRNA	na	na	4.62842	109.931	23.7514
160333336	NM_001110285	card9	Danio rerio caspase recruitment domain family, member 9 (card9), mRNA	CARD9	Card9	11.1853	262.162	23.438
80751144	NM_001037117	zgc:123218	Danio rerio zgc:123218 (zgc:123218), mRNA	na	na	1.92851	44.7869	23.2236
52218935	NM_001004542	zgc:91887	Danio rerio zgc:91887 (zgc:91887), mRNA	na	na	8.87113	186.612	21.0359
292621955				na	na	1.1571	23.2982	20.135
55925332	NM_001007405	rbm41	Danio rerio RNA binding motif protein 41 (rbm41), mRNA	RBM41	Rbm41	13.8853	268.269	19.3204
45592937	NM_206829	zgc:77126	Danio rerio zgc:77126 (zgc:77126), mRNA	NANS	Nans	1.1571	21.7149	18.7666
55925188	NM_001007372	zgc:101897	Danio rerio zgc:101897 (zgc:101897), mRNA	GSTO1	Gsto1	0.771403	14.4766	18.7666
42476266	NM_131370	acat2	Danio rerio acetyl-CoA acetyltransferase 2 (acat2), mRNA	ACAT2	Acat2	5.78552	106.086	18.3365
124107630	NM_200698	zgc:73060	Danio rerio zgc:73060 (zgc:73060), mRNA	na	na	1.54281	27.596	17.8869
41393162	NM_201503	mmp13a	Danio rerio matrix metalloproteinase 13a (mmp13a), mRNA	na	na	3.85701	65.597	17.0072
292613592				na	na	17.7423	294.508	16.5992
189531238	XM_692763		PREDICTED: Danio rerio similar to olfactomedin 4 (LOC569381), mRNA	na	na	0.771403	12.667	16.4207
292626975				na	na	3.85701	62.6564	16.2448
189515362	XM_691275		PREDICTED: Danio rerio novel protein containing a NACHT domain (LOC567964), mRNA	na	na	1.92851	30.9889	16.0689
292611795				na	na	0.771403	12.2146	15.8343
292611073				na	na	3.08561	47.2751	15.3211
41053659	NM_200275	brd9	Danio rerio bromodomain containing 9 (brd9), mRNA	BRD9	Brd9	1.54281	23.2982	15.1012
292611118				na	na	559.267	8353.21	14.936
292620714				na	na	4.24272	61.7516	14.5547
292619025				na	na	4.24272	60.1683	14.1815
35902867	NM_194383	tnr	Danio rerio tenascin R (restrictin, janusin) (tnr), mRNA	TNR	Tnr	1.54281	21.4887	13.9283
62955574	NM_001017801	psmb4	Danio rerio proteasome (prosome, macropain) subunit, beta type, 4 (psmb4), mRNA	PSMB4	Psmb4	8.48543	116.717	13.755
288856245	NM_001172308	LOC100003647	Danio rerio three-finger protein 5 (LOC100003647), mRNA	na	na	3454.34	46938.5	13.5883
292613503				na	na	0.771403	10.1788	13.1952
160333639	NM_001110396	snx10b	Danio rerio sorting nexin 10b (snx10b), mRNA	na	na	1.92851	25.1078	13.0193
51010954	NM_001003436	zgc:92850	Danio rerio zgc:92850 (zgc:92850), mRNA	NDUFA7	Ndufa7	3.47131	45.0131	12.9672
50344879	NM_001002112	zgc:86833	Danio rerio zgc:86833 (zgc:86833), mRNA	PSMD4	Psmd4	10.0282	127.575	12.7216
61806722	NM_001013574	zgc:113516	Danio rerio zgc:113516 (zgc:113516), mRNA	na	na	6.17122	78.0378	12.6454
24119282	NM_131794	nr5a1a	Danio rerio nuclear receptor subfamily 5, group A, member 1a (nr5a1a), mRNA	na	na	1.1571	14.4766	12.511
307746870				na	na	115.325	1407.39	12.2038
292625613				na	na	5.01412	60.8469	12.1351
47550818				SULT6B1	Sult6b1	6.55692	79.1688	12.0741
157954451	NM_001109832	im:7158043	Danio rerio im:7158043 (im:7158043), mRNA	na	na	68.6549	800.283	11.6566
115494939	NM_001076658	zgc:153440	Danio rerio zgc:153440 (zgc:153440), mRNA	na	na	1.1571	13.3456	11.5336
71834519	NM_001030188	zgc:112254	Danio rerio zgc:112254 (zgc:112254), mRNA	TUT1	Tut1	1.1571	13.3456	11.5336
47085706	NM_212980	xpnpep1	Danio rerio X-prolyl aminopeptidase (aminopeptidase P) 1, soluble (xpnpep1), mRNA	XPNPEP1	Xpnpep1	1.1571	13.3456	11.5336
47550908	NM_214808	fgf17	Danio rerio fibroblast growth factor 17 (fgf17), mRNA	FGF17	Fgf17	1.1571	13.1194	11.3381
18858420	NM_131187	ck2b	Danio rerio casein kinase 2 beta (ck2b), mRNA	CSNK2B	Csnk2b	11.9567	134.813	11.2751
66472757	NM_001020761	zgc:112089	Danio rerio zgc:112089 (zgc:112089), mRNA	MRPL30	Mrpl30	10.4139	114.908	11.034
47087300	NM_213487	pitrm1	Danio rerio pitrilysin metalloproteinase 1 (pitrm1), nuclear gene encoding mitochondrial protein, mRNA	PITRM1	Pitrm1	3.85701	42.2987	10.9667
47085956	NM_213175	epcam	Danio rerio epithelial cell adhesion molecule (epcam), mRNA	na	na	6.17122	67.6328	10.9594
18859378	NM_131629	slc40a1	Danio rerio solute carrier family 40 (iron-regulated transporter), member 1 (slc40a1), mRNA	SLC40A1	Slc40a1	9.64254	103.372	10.7204
292616942				na	na	1.1571	12.2146	10.5562
171461000	NM_001015041	ctgf	Danio rerio connective tissue growth factor (ctgf), mRNA	na	na	1.54281	16.2861	10.5562
292609499				na	na	3.85701	40.4892	10.4975
292624549				na	na	2.31421	23.9768	10.3607
292617580				na	na	6.17122	63.5612	10.2996
117606249	NM_001077541	clgn	Danio rerio calmegin (clgn), mRNA	CLGN	Clgn	3.08561	31.4413	10.1897
239051379	NM_001002298	asna1	Danio rerio arsA arsenite transporter, ATP-binding, homolog 1 (bacterial) (asna1), mRNA	na	na	1.54281	15.6076	10.1163
48597011	NM_001001593	rpl23a	Danio rerio ribosomal protein L23a (rpl23a), mRNA	RPL23A	Gm10132	101.825	1000.01	9.8209
123706334	NM_001080618	zgc:158580	Danio rerio zgc:158580 (zgc:158580), mRNA	na	na	551.939	5336.88	9.66933
121583580	NM_001080010	zgc:158410	Danio rerio zgc:158410 (zgc:158410), mRNA	na	na	360.245	3351.55	9.30354
40363532	NM_199212	sgk1	Danio rerio serum/glucocorticoid regulated kinase 1 (sgk1), mRNA	SGK1	Sgk1	12.3424	112.646	9.1267
157311774	NM_001105117	si:ch211-137i24.10	Danio rerio si:ch211-137i24.10 (si:ch211-137i24.10), mRNA	na	na	12.7281	114.682	9.01008
131888608	NM_001083013	zgc:158345	Danio rerio zgc:158345 (zgc:158345), mRNA	na	na	1.1571	10.405	8.99231
48926638	NM_001001729	rap2b	Danio rerio RAP2B, member of RAS oncogene family (rap2b), mRNA	na	na	1.92851	17.1909	8.91411
118150529	NM_001077757	zgc:154029	Danio rerio zgc:154029 (zgc:154029), mRNA	ZDHHC3	Zdhhc3	38.9558	342.461	8.79102
114205449	NM_001048055	lect2l	Danio rerio leukocyte cell-derived chemotaxin 2 like (lect2l), mRNA	na	na	249.163	2157.91	8.66065
292623084				na	na	1.54281	13.3456	8.65021
62632741	NM_001015069	gli2b	Danio rerio GLI-Kruppel family member GLI2b (gli2b), mRNA	na	na	1.92851	16.5123	8.56224
50345087	NM_001002215	zgc:92357	Danio rerio zgc:92357 (zgc:92357), mRNA	na	na	42.8129	362.141	8.45869
121583747	NM_001079981	isoc1	Danio rerio isochorismatase domain containing 1 (isoc1), mRNA	ISOC1	Isoc1	39.7272	335.902	8.4552
292616513				na	na	1.92851	16.2861	8.44495
47087010	NM_213354	cog2	Danio rerio component of oligomeric golgi complex 2 (cog2), mRNA	COG2	Cog2	13.4996	110.836	8.21037
45387710	NM_205648	zgc:77906	Danio rerio zgc:77906 (zgc:77906), mRNA	DHRS13	Dhrs13	2.31421	18.3219	7.91714
210147458	NM_001002569	zgc:109981	Danio rerio zgc:109981 (zgc:109981), mRNA	na	na	4.62842	36.6438	7.91714
47086146	NM_212944	zgc:85843	Danio rerio zgc:85843 (zgc:85843), mRNA	TM6SF1	Tm6sf1	3.85701	30.5365	7.91714
62955496	NM_001017762	zgc:112515	Danio rerio zgc:112515 (zgc:112515), mRNA	na	na	2.69991	21.2625	7.87525
121582451	NM_001080054	zgc:158367	Danio rerio zgc:158367 (zgc:158367), mRNA	ZNF395	na	3.08561	24.203	7.84383
121583676	NM_001080066	zgc:158425	Danio rerio zgc:158425 (zgc:158425), mRNA	G6PC3	G6pc3	3.47131	27.1436	7.8194
90652804	NM_001039977	zgc:114082	Danio rerio zgc:114082 (zgc:114082), mRNA	na	na	3.08561	23.7506	7.69722
50540177	NM_001002556	mrpl11	Danio rerio mitochondrial ribosomal protein L11 (mrpl11), nuclear gene encoding mitochondrial protein, mRNA	MRPL11	Mrpl11	5.39982	41.394	7.6658
292609507				na	na	16.1995	123.729	7.63788
47086116	NM_213279	rps2	Danio rerio ribosomal protein S2 (rps2), mRNA	RPS2	Rps2-ps13	16.5852	125.991	7.59664
114326402	NM_001048149	sdc4	Danio rerio syndecan 4 (sdc4), mRNA	SDC4	Sdc4	2.31421	17.4171	7.52617
53933211	NM_001005574	sccpdhb	Danio rerio saccharopine dehydrogenase b (sccpdhb), mRNA	na	na	1.54281	11.536	7.4773
292609579				na	na	1.54281	11.536	7.4773
300934852				na	na	1.92851	14.0242	7.27204
165972468	NM_001113650	ndufaf2	Danio rerio NADH dehydrogenase (ubiquinone) 1 alpha subcomplex, assembly factor 2 (ndufaf2), nuclear gene encoding mitochondrial protein, mRNA	NDUFAF2	Ndufaf2	1.92851	14.0242	7.27204
47086628	NM_212707	slc9a3r1	Danio rerio solute carrier family 9 (sodium/hydrogen exchanger), member 3 regulator 1 (slc9a3r1), mRNA	na	na	3.08561	22.1673	7.18407
292630438				na	na	1.92851	13.798	7.15475
53933225	NM_001005585	zgc:92027	Danio rerio zgc:92027 (zgc:92027), mRNA	GCA	Gca	4.24272	30.3103	7.14409
269995930	NM_001076568	prps1b	Danio rerio phosphoribosyl pyrophosphate synthetase 1B (prps1b), mRNA	na	na	2.31421	16.2861	7.03746
117606282	NM_001077607	zgc:154020	Danio rerio zgc:154020 (zgc:154020), mRNA	na	na	5.39982	37.7748	6.99557
57525871	NM_001003561	zgc:101111	Danio rerio zgc:101111 (zgc:101111), mRNA	na	na	2.69991	18.7743	6.95368
41152047	NM_201287	alas1	Danio rerio aminolevulinate, delta-, synthetase 1 (alas1), mRNA	ALAS1	Alas1	154.281	1068.33	6.92457
164519114	NM_001113341	si:dkey-13e3.1	Danio rerio si:dkey-13e3.1 (si:dkey-13e3.1), mRNA	na	na	1.92851	13.3456	6.92017
292630281				na	na	1.54281	10.6312	6.89085
52219007	NM_001004581	zgc:92303	Danio rerio zgc:92303 (zgc:92303), mRNA	CLPX	Clpx	27.7705	189.326	6.81754
66472679	NM_001020534	mrpl13	Danio rerio mitochondrial ribosomal protein L13 (mrpl13), nuclear gene encoding mitochondrial protein, mRNA	MRPL13	Mrpl13	5.39982	36.6438	6.78612
55742481	NM_213296	timp2b	Danio rerio tissue inhibitor of metalloproteinase 2b (timp2b), mRNA	na	na	8.09973	54.7396	6.75819
51230510	NM_001003730	sdf2l1	Danio rerio stromal cell-derived factor 2-like 1 (sdf2l1), mRNA	SDF2L1	Sdf2l1	6.94263	46.8227	6.74423
50080174	NM_001001948	zgc:77551	Danio rerio zgc:77551 (zgc:77551), mRNA	na	na	1.54281	10.405	6.74423
187607749	NM_001126439	si:ch211-210h11.10	Danio rerio si:ch211-210h11.10 (si:ch211-210h11.10), mRNA	na	na	3.47131	23.2982	6.71165
160333346	NM_001110287	LOC100003209	Danio rerio interferon induced transmembrane-like (LOC100003209), mRNA	na	na	69.4263	460.536	6.63346
50540477	NM_001002706	lygl1	Danio rerio lysozyme g-like 1 (lygl1), mRNA	na	na	35.4845	232.078	6.54025
62632716	NM_001015057	tfa	Danio rerio transferrin-a (tfa), mRNA	TF	Trf	6523.75	42179.5	6.46553
188536033	NM_001127465	zgc:175140	Danio rerio zgc:175140 (zgc:175140), mRNA	na	na	2.31421	14.929	6.451
66472875	NM_212825	cx33.8	Danio rerio connexin 33.8 (cx33.8), mRNA	GJB6	Gjb6	10.0282	64.466	6.42845
41053842	NM_200241	ccdc6b	Danio rerio coiled-coil domain containing 6b (ccdc6b), mRNA	na	na	17.3566	110.384	6.35978
41393154	NM_201499	idh1	Danio rerio isocitrate dehydrogenase 1 (NADP+), soluble (idh1), mRNA	IDH1	Idh1	26.2277	166.028	6.33026
18859182	NM_131741	or115-14	Danio rerio odorant receptor, family F, subfamily115, member 14 (or115-14), mRNA	na	na	3.85701	24.203	6.27507
292622268				na	na	274.234	1714.34	6.25139
292621063				na	na	264.977	1647.84	6.21881
116268022	NM_001077315	zgc:153911	Danio rerio zgc:153911 (zgc:153911), mRNA	na	na	8.09973	50.2156	6.19967
212549764	NM_212726	pgp	Danio rerio phosphoglycolate phosphatase (pgp), mRNA	na	na	32.3989	200.41	6.1857
189532117	XM_001340307		PREDICTED: Danio rerio hypothetical protein LOC100000061 (LOC100000061), mRNA	na	na	222.55	1372.11	6.1654
139948262	NM_001083825	si:dkey-102c8.6	Danio rerio si:dkey-102c8.6 (si:dkey-102c8.6), nuclear gene encoding mitochondrial protein, mRNA	GLS2	Gls2	23.9135	146.123	6.11048
48762656	NM_212722	eno1	Danio rerio enolase 1, (alpha) (eno1), mRNA	ENO1	Gm5506	4.62842	27.8222	6.01116
41054706	NM_199543	cd63	Danio rerio Cd63 antigen (cd63), mRNA	CD63	Cd63	142.71	850.725	5.96123
41054452	NM_199667	c1galt1c1	Danio rerio C1GALT1-specific chaperone 1 (c1galt1c1), mRNA	C1GALT1C1	C1galt1c1	3.08561	18.3219	5.93786
50300476	NM_001002013	copb1	Danio rerio coatomer protein complex, subunit beta 1 (copb1), mRNA	COPB1	Copb1	3.47131	20.5839	5.92971
18858718	NM_131585	fth1	Danio rerio ferritin, heavy polypeptide 1 (fth1), mRNA	FTH1	Fth1	353.688	2066.08	5.84153
47087320	NM_213475	gtpbp1	Danio rerio GTP binding protein 1 (gtpbp1), mRNA	GTPBP1	Gtpbp1	8.87113	51.799	5.83905
71834381	NM_001030107	zgc:113828	Danio rerio zgc:113828 (zgc:113828), mRNA	na	na	4.62842	26.9174	5.81568
189521759	XM_689364		PREDICTED: Danio rerio haptoglobin (hp), mRNA	na	na	175.494	1015.17	5.78464
41053568	NM_200292	pwp1	Danio rerio PWP1 homolog (S. cerevisiae) (pwp1), mRNA	PWP1	Pwp1	1.92851	11.0836	5.74726
47086478	NM_212782	slc25a12	Danio rerio solute carrier family 25 (mitochondrial carrier, Aralar), member 12 (slc25a12), nuclear gene encoding mitochondrial protein, mRNA	SLC25A12	Slc25a12	1.92851	11.0836	5.74726
227430294	NM_001159584	itln3	Danio rerio intelectin 3 (itln3), mRNA	na	na	1457.95	8333.76	5.71607
51230587	NM_001003738	ciapin1	Danio rerio cytokine induced apoptosis inhibitor 1 (ciapin1), mRNA	CIAPIN1	Ciapin1	8.48543	48.1799	5.67795
113679394	NM_001045364	rnd2	Danio rerio Rho family GTPase 2 (rnd2), mRNA	RND2	Rnd2	1.92851	10.8574	5.62997
148922921	NM_001098737	dap3	Danio rerio death associated protein 3 (dap3), nuclear gene encoding mitochondrial protein, mRNA	DAP3	Dap3	9.25683	52.0252	5.62019
292613972				na	na	17.3566	97.4907	5.61693
189518103	XM_001342354		PREDICTED: Danio rerio similar to Serine/threonine-protein kinase Pim-3 (LOC100002647), mRNA	na	na	35.8702	200.862	5.5997
62955472	NM_001017750	acta1a	Danio rerio actin, alpha 1a, skeletal muscle (acta1a), mRNA	ACTG2	Acta2	5.01412	28.0484	5.59388
118722329	NM_001007183	prmt5	Danio rerio protein arginine methyltransferase 5 (prmt5), mRNA	PRMT5	Prmt5	2.31421	12.8932	5.57132
57526688	NM_213397	pfkfb3	Danio rerio 6-phosphofructo-2-kinase/fructose-2,6-biphosphatase 3 (pfkfb3), mRNA	PFKFB3	Pfkfb3	3.85701	21.4887	5.57132
149588618	NM_001082877	ppat	Danio rerio phosphoribosyl pyrophosphate amidotransferase (ppat), mRNA	PPAT	Ppat	9.25683	51.3466	5.54689
47086700	NM_212670	zgc:77560	Danio rerio zgc:77560 (zgc:77560), mRNA	CSTF1	Cstf1	2.31421	12.667	5.47358
70887704	NM_001025528	zgc:114067	Danio rerio zgc:114067 (zgc:114067), mRNA	na	na	2.31421	12.667	5.47358
82658231	NM_001037411	zgc:123284	Danio rerio zgc:123284 (zgc:123284), mRNA	na	na	2.31421	12.667	5.47358
71480067	NM_001029958	si:dkey-30h14.2	Danio rerio si:dkey-30h14.2 (si:dkey-30h14.2), mRNA	LPGAT1	Lpgat1	13.1138	71.7043	5.46783
292620115				na	na	3.85701	21.0363	5.45403
237820708	NM_001113338	si:dkey-246g23.4	Danio rerio si:dkey-246g23.4 (si:dkey-246g23.4), mRNA	na	na	5.39982	29.4055	5.44565
47087442	NM_213455	zgc:55573	Danio rerio zgc:55573 (zgc:55573), mRNA	TCEB3	Tceb3	6.94263	37.3224	5.37584
62955194	NM_001017613	abhd4	Danio rerio abhydrolase domain containing 4 (abhd4), mRNA	ABHD4	Abhd4	12.7281	66.728	5.24255
41053334	NM_200025	rps26	Danio rerio ribosomal protein S26 (rps26), mRNA	RPS26	Rps26	36.6416	191.815	5.23488
47550812	NM_214769	snx5	Danio rerio sorting nexin 5 (snx5), mRNA	SNX5	Snx5	3.47131	18.0957	5.21293
292612159				na	na	3.08561	16.06	5.20479
47086752	NM_212643	slc35c2	Danio rerio solute carrier family 35, member C2 (slc35c2), mRNA	SLC35C2	Slc35c2	2.31421	11.7622	5.08261
47085942	NM_213166	psma8	Danio rerio proteasome (prosome, macropain) subunit, alpha type, 8 (psma8), mRNA	PSMA8	na	43.1986	218.732	5.06341
292613534				na	na	3.08561	15.6076	5.05817
55925214	NM_001007345	zgc:103488	Danio rerio zgc:103488 (zgc:103488), mRNA	SCAMP3	Scamp3	2.69991	13.5718	5.02676
27545262	NM_173255	atp6v0c	Danio rerio ATPase, H+ transporting, lysosomal, V0 subunit c (atp6v0c), transcript variant 2, mRNA	ATP6V0C	Atp6v0c-ps2	2.31421	11.536	4.98487
115432031	NM_001005778	rnf40	Danio rerio ring finger protein 40 (rnf40), mRNA	na	na	5.01412	24.8816	4.96231
121583949	NM_001080029	arrdc3	Danio rerio arrestin domain containing 3 (arrdc3), mRNA	ARRDC3	Arrdc3	8.87113	43.8821	4.94662
41056030	NM_200057	chid1	Danio rerio chitinase domain containing 1 (chid1), mRNA	na	na	11.1853	55.1919	4.93431
292620667				na	na	15.0424	73.9663	4.9172
55742471	NM_199687	taldo1	Danio rerio transaldolase 1 (taldo1), transcript variant 1, mRNA	na	na	298.147	1457.84	4.88965
47085696	NM_212986	hprt1	Danio rerio hypoxanthine phosphoribosyltransferase 1 (hprt1), mRNA	HPRT1	Hprt	6.17122	30.0841	4.87491
156739302	NM_001103129	zgc:56530	Danio rerio zgc:56530 (zgc:56530), mRNA	na	na	16.1995	78.7164	4.8592
47085870	NM_213125	nipa2	Danio rerio non imprinted in Prader-Willi/Angelman syndrome 2 (human) (nipa2), mRNA	NIPA2	Nipa2	10.0282	48.406	4.82697
116875794	NM_001077458	zgc:153597	Danio rerio zgc:153597 (zgc:153597), mRNA	na	na	3.47131	16.7385	4.82196
41054710	NM_200534	zgc:65780	Danio rerio zgc:65780 (zgc:65780), mRNA	WDR77	Wdr77	3.47131	16.7385	4.82196
66773351	NM_001024375	cryz	Danio rerio crystallin, zeta (quinone reductase) (cryz), mRNA	na	na	5.39982	26.0126	4.81731
165972470	NM_001113608	si:dkey-190g11.7	Danio rerio si:dkey-190g11.7 (si:dkey-190g11.7), mRNA	na	na	11.571	55.6443	4.80893
35903182	NM_194424	egfra	Danio rerio epidermal growth factor receptor a (erythroblastic leukemia viral (v-erb-b) oncogene homolog, avian) (egfra), mRNA	EGFR	Egfr	3.08561	14.7028	4.76495
41152212	NM_201336	pfn2	Danio rerio profilin 2 (pfn2), mRNA	na	na	10.4139	49.537	4.7568
41055881	NM_200995	zgc:55605	Danio rerio zgc:55605 (zgc:55605), mRNA	na	na	6.17122	29.1793	4.72829
157743307	NM_001105589	LOC564060	Danio rerio hypothetical LOC564060 (LOC564060), mRNA	na	na	66.7263	313.735	4.70181
47086712	NM_212664	tax1bp1b	Danio rerio Tax1 (human T-cell leukemia virus type I) binding protein 1b (tax1bp1b), mRNA	TAX1BP1	Tax1bp1	17.3566	81.4307	4.69164
176866356	NM_001123060	zgc:172284	Danio rerio zgc:172284 (zgc:172284), mRNA	na	na	6.55692	30.7627	4.69164
41053645	NM_200584	gstt1b	Danio rerio glutathione S-transferase theta 1b (gstt1b), mRNA	na	na	44.3557	205.839	4.64064
123706193	NM_001080619	slc39a3	Danio rerio solute carrier family 39 (zinc transporter), member 3 (slc39a3), mRNA	na	na	6.17122	28.5008	4.61833
18859482	NM_131681	htatip2	Danio rerio HIV-1 Tat interactive protein 2 (htatip2), mRNA	HTATIP2	Htatip2	7.71403	35.5128	4.60367
50540527	NM_001002729	wipi2	Danio rerio WD repeat domain, phosphoinositide interacting 2 (wipi2), mRNA	na	na	9.25683	42.5249	4.5939
33504530	NM_182872	tfpia	Danio rerio tissue factor pathway inhibitor a (tfpia), mRNA	TFPI	Tfpi	2.31421	10.6312	4.5939
31340752	NM_178437	krt18	Danio rerio keratin 18 (krt18), mRNA	na	na	1042.55	4764.6	4.57014
116487348	NM_001077252	ces2	Danio rerio carboxylesterase 2 (intestine, liver) (ces2), mRNA	na	na	96.0397	438.369	4.56446
292613814				na	na	41.2701	187.969	4.55462
41055579	NM_201161	sept7a	Danio rerio septin 7a (sept7a), mRNA	na	na	9.64254	43.8821	4.55089
50539989	NM_001002461	zgc:92903	Danio rerio zgc:92903 (zgc:92903), mRNA	na	na	102.982	467.096	4.53569
41055306	NM_200393	zgc:64227	Danio rerio zgc:64227 (zgc:64227), mRNA	ILDR1	Ildr1	6.17122	27.8222	4.50837
50540133	NM_001002536	zgc:92799	Danio rerio zgc:92799 (zgc:92799), mRNA	C10orf84	D19Ertd737e	2.31421	10.405	4.49615
55925250	NM_001007390	zgc:103585	Danio rerio zgc:103585 (zgc:103585), mRNA	na	na	2.31421	10.405	4.49615
50540243	NM_001002589	zgc:92716	Danio rerio zgc:92716 (zgc:92716), mRNA	PSMA6	Psma6	2.31421	10.405	4.49615
94536895	NM_001040297	zgc:136586	Danio rerio zgc:136586 (zgc:136586), mRNA	na	na	3.08561	13.798	4.47172
55925451	NM_001002504	hectd1	Danio rerio HECT domain containing 1 (hectd1), mRNA	HECTD1	Hectd1	14.6567	65.3708	4.46014
156739286	NM_001103121	zgc:158398	Danio rerio zgc:158398 (zgc:158398), mRNA	na	na	2.69991	11.9884	4.4403
168823461	NM_001114895	zgc:171534	Danio rerio zgc:171534 (zgc:171534), mRNA	na	na	12.3424	54.5134	4.41674
178057359	NM_001030151	cmas	Danio rerio cytidine monophosphate N-acetylneuraminic acid synthetase (cmas), transcript variant 1, mRNA	na	na	5.39982	23.7506	4.39841
300863134				na	na	2.31421	10.1788	4.39841
292622691				na	na	20.0565	87.7642	4.37586
58332439	NM_200598	irf6	Danio rerio interferon regulatory factor 6 (irf6), mRNA	na	na	4.24272	18.5481	4.37175
62955290	NM_001017661	ctssb.2	Danio rerio cathepsin S, b.2 (ctssb.2), mRNA	na	na	8.09973	35.2867	4.35652
238814366	NM_001131053	mt2	Danio rerio metallothionein 2 (mt2), mRNA	na	na	619.822	2688.12	4.33692
51011072	NM_001003493	suds3	Danio rerio suppressor of defective silencing 3 homolog (SDS3, S. cerevisiae) (suds3), mRNA	SUDS3	Suds3	3.08561	13.3456	4.3251
47087394	NM_213428	cd9b	Danio rerio CD9 antigen, b (cd9b), mRNA	CD9	Cd9	25.0706	107.896	4.30368
41054785	NM_200667	sypl2a	Danio rerio synaptophysin-like 2a (sypl2a), mRNA	na	na	4.62842	19.9053	4.30067
66773107	NM_001024417	zgc:112374	Danio rerio zgc:112374 (zgc:112374), mRNA	PON2	Pon2	2.69991	11.536	4.27274
169234929	NM_001044342	mov10b.1	Danio rerio Moloney leukemia virus 10, homolog, b.1 (mov10b.1), mRNA	na	na	16.9709	72.3829	4.26513
224496081	NM_001145627	si:ch211-93g23.2	Danio rerio si:ch211-93g23.2 (si:ch211-93g23.2), mRNA	na	na	21.985	93.4192	4.24923
50355967	NM_201465	calrl	Danio rerio calreticulin like (calrl), mRNA	na	na	23.9135	101.11	4.22815
292629584				na	na	23.1421	97.7169	4.22248
41152376	NM_199964	rcv1	Danio rerio recoverin (rcv1), mRNA	na	na	8.87113	37.3224	4.20718
187607733	NM_001126392	zgc:172145	Danio rerio zgc:172145 (zgc:172145), mRNA	na	na	2.69991	11.3098	4.18896
130485776	NM_001082808	pxk	Danio rerio PX domain containing serine/threonine kinase (pxk), mRNA	PXK	Pxk	2.69991	11.3098	4.18896
292612497				na	na	3.47131	14.4766	4.17035
292629235				na	na	77.1403	318.032	4.12278
122114586	NM_001080190	mogs	Danio rerio zgc:158312 (zgc:158312), mRNA	MOGS	Mogs	4.62842	19.0005	4.10518
167621450	NM_199811	rpa1	Danio rerio replication protein A1 (rpa1), mRNA	RPA1	Rpa1	3.85701	15.8338	4.10518
18858884	NM_131245	id1	Danio rerio inhibitor of DNA binding 1 (id1), mRNA	ID1	Id1	4.24272	17.4171	4.10518
90652818	NM_001039985	zgc:109885	Danio rerio zgc:109885 (zgc:109885), mRNA	EEF1A1	na	876.699	3563.73	4.06493
41053992	NM_199917	synj2bp	Danio rerio synaptojanin 2 binding protein (synj2bp), mRNA	SYNJ2BP	Synj2bp	8.87113	35.9652	4.05419
50344981	NM_001002163	zgc:86599	Danio rerio zgc:86599 (zgc:86599), mRNA	na	na	9.64254	38.9058	4.03481
66472809	NM_001020490	ezrl	Danio rerio ezrin like (ezrl), mRNA	na	na	13.8853	55.8705	4.02373
50539701	NM_001002317	polr2d	Danio rerio polymerase (RNA) II (DNA directed) polypeptide D (polr2d), mRNA	na	na	2.69991	10.8574	4.02141
94536945				na	na	251.863	1007.93	4.0019
116267980	NM_001077294	zgc:153628	Danio rerio zgc:153628 (zgc:153628), mRNA	DENND2D	Dennd2d	26.6134	104.955	3.9437
41053763	NM_201138	txnl1	Danio rerio thioredoxin-like 1 (txnl1), mRNA	na	na	3.85701	15.1552	3.92925
62122820	NM_001014320	ppp1r13l	Danio rerio protein phosphatase 1, regulatory (inhibitor) subunit 13 like (ppp1r13l), mRNA	PPP1R13L	Ppp1r13l	3.85701	15.1552	3.92925
295834949				na	na	6.17122	24.203	3.92192
50539999	NM_001002470	surf4l	Danio rerio surfeit gene 4, like (surf4l), mRNA	na	na	8.87113	34.6081	3.9012
136256026	NM_212809	pygb	Danio rerio phosphorylase, glycogen	PYGB	Pygb	3.08561	11.9884	3.88526
300863129				na	na	11.1853	43.2035	3.86251
126158896	NM_001014350	zgc:110801	Danio rerio zgc:110801 (zgc:110801), mRNA	PPP5C	Ppp5c	14.6567	56.5491	3.85826
41053458	NM_200312	zgc:56066	Danio rerio zgc:56066 (zgc:56066), mRNA	na	na	2.69991	10.405	3.85385
55925318	NM_001007400	cyp3c1l2	Danio rerio cytochrome P450, family 3, subfamily c, polypeptide 1 like, 2 (cyp3c1l2), mRNA	na	na	2.69991	10.405	3.85385
41053699	NM_201136	pelo	Danio rerio pelota homolog (Drosophila) (pelo), mRNA	PELO	Pelo	16.9709	65.1446	3.83861
50539903	NM_001002422	zgc:92664	Danio rerio zgc:92664 (zgc:92664), mRNA	na	0610010K14Rik	7.32833	28.0484	3.82739
292618541				na	na	61.3265	233.209	3.80274
89886324	NM_001039828	slc15a2	Danio rerio solute carrier family 15 (H+/peptide transporter), member 2 (slc15a2), mRNA	SLC15A2	Slc15a2	4.24272	16.06	3.7853
119226214	NM_001079704	zgc:198195	Danio rerio zgc:198195 (zgc:198195), mRNA	na	na	5.39982	20.3577	3.77007
41053536	NM_200299	bbs5	Danio rerio Bardet-Biedl syndrome 5 (bbs5), mRNA	BBS5	Bbs5	2.69991	10.1788	3.77007
292615836				na	na	3.08561	11.536	3.73865
47086502	NM_212771	rab20	Danio rerio RAB20, member RAS oncogene family (rab20), mRNA	RAB20	Rab20	21.985	81.8831	3.7245
41152019	NM_201302	sec22bb	Danio rerio SEC22 vesicle trafficking protein homolog B (S. cerevisiae), b (sec22bb), mRNA	SEC22B	Sec22b	11.1853	41.6202	3.72096
41053890	NM_200913	wwox	Danio rerio WW domain containing oxidoreductase (wwox), mRNA	WWOX	Wwox	3.47131	12.8932	3.71421
47087280	NM_213499	actr2	Danio rerio ARP2 actin-related protein 2 homolog (actr2), mRNA	na	na	5.01412	18.5481	3.69918
292619972				na	na	18.8994	69.8947	3.69826
66472379	NM_001020684	clpp	Danio rerio ClpP caseinolytic peptidase, ATP-dependent, proteolytic subunit homolog (E. coli) (clpp), nuclear gene encoding mitochondrial protein, mRNA	CLPP	Clpp	38.9558	143.861	3.69292
292619101				na	na	21.2136	78.264	3.68933
41053594	NM_130927	nme2b.2	Danio rerio non-metastatic cells 2b.2, protein (NM23B) expressed in (nme2b.2), mRNA	NME2	Nme2	6.17122	22.3935	3.62869
47497971	NM_213663	tmem33	Danio rerio transmembrane protein 33 (tmem33), mRNA	TMEM33	Tmem33	6.17122	22.3935	3.62869
41053691	NM_200269	ostc	Danio rerio oligosaccharyltransferase complex subunit (ostc), mRNA	OSTC	Ostc	11.571	41.8464	3.61647
74315932	NM_001033104	itih3	Danio rerio inter-alpha (globulin) inhibitor H3 (itih3), mRNA	ITIH4	Itih4	541.139	1955.92	3.61445
24111245	NM_131183	nr2f2	Danio rerio nuclear receptor subfamily 2, group F, member 2 (nr2f2), mRNA	NR2F2	Nr2f2	16.9709	61.2993	3.61203
118150573	NM_001077778	smap1	Danio rerio stromal membrane-associated protein 1 (smap1), mRNA	SMAP1	Smap1	3.47131	12.4408	3.58389
55742327	NM_001007161	rab1a	Danio rerio RAB1A, member RAS oncogene family (rab1a), mRNA	RAB1A	Rab1	10.4139	37.3224	3.58389
292611938				na	na	4.24272	15.1552	3.57204
51468068	NM_001003889	psmb1	Danio rerio proteasome (prosome, macropain) subunit, beta type, 1 (psmb1), mRNA	PSMB1	Psmb1	21.985	78.264	3.55988
20373146	NM_131764	cldnc	Danio rerio claudin c (cldnc), mRNA	CLDN9	Cldn9	83.3115	294.055	3.52959
41393118	NM_201481	vcp	Danio rerio valosin containing protein (vcp), mRNA	VCP	Vcp	26.9991	95.2287	3.52711
50540373	NM_001002653	serpinb1	Danio rerio serpin peptidase inhibitor, clade B (ovalbumin), member 1 (serpinb1), mRNA	na	na	88.3256	311.473	3.52641
47085886	NM_213133	marcksl1	Danio rerio MARCKS-like 1 (marcksl1), mRNA	na	na	4.62842	16.2861	3.51873
47271548	NM_213556	junb	Danio rerio jun B proto-oncogene (junb), mRNA	na	na	3.47131	12.2146	3.51873
41055707	NM_200572	psmd3	Danio rerio proteasome (prosome, macropain) 26S subunit, non-ATPase, 3 (psmd3), mRNA	PSMD3	Psmd3	3.47131	12.2146	3.51873
82524271	NM_131243	c3b	Danio rerio complement component c3b (c3b), mRNA	na	na	20.4422	71.4781	3.4966
41152272	NM_200726	scg5	Danio rerio secretogranin V (scg5), mRNA	SCG5	Scg5	60.9408	213.077	3.49646
131889258	NM_001082998	zgc:158347	Danio rerio zgc:158347 (zgc:158347), mRNA	FOSL2	Fosl2	7.71403	26.9174	3.48941
37620188	NM_198063	agt	Danio rerio angiotensinogen (agt), mRNA	AGT	Agt	225.25	782.414	3.47354
292614171				na	na	64.0264	221.899	3.46574
224589093	NM_001145689	abca1a	Danio rerio ATP-binding cassette, sub-family A (ABC1), member 1A (abca1a), mRNA	na	na	94.4969	327.08	3.46128
113679418	NM_001045359	zgc:153312	Danio rerio zgc:153312 (zgc:153312), mRNA	na	na	3.85701	13.3456	3.46008
54261800	NM_001003632	si:ch211-191d15.2	Danio rerio si:ch211-191d15.2 (si:ch211-191d15.2), mRNA	na	na	39.7272	137.301	3.4561
139948988	NM_001083826	zgc:158381	Danio rerio zgc:158381 (zgc:158381), mRNA	RYK	Ryk	6.55692	22.6196	3.44973
62955246	NM_001017639	dctd	Danio rerio dCMP deaminase (dctd), mRNA	DCTD	Dctd	3.08561	10.6312	3.44542
66773081	NM_001024430	spra	Danio rerio sepiapterin reductase a (spra), mRNA	na	na	3.08561	10.6312	3.44542
47086770	NM_212632	slc16a8	Danio rerio solute carrier family 16 (monocarboxylic acid transporters), member 8 (slc16a8), mRNA	na	na	11.9567	41.1678	3.44306
51011044	NM_001003479	rasgef1bb	Danio rerio RasGEF domain family, member 1Bb (rasgef1bb), mRNA	na	na	5.78552	19.9053	3.44054
189526818	XM_001331753		PREDICTED: Danio rerio similar to pentraxin (LOC792467), mRNA	na	na	2073.92	7101.44	3.42417
292614545				na	na	13.8853	47.5013	3.42099
292624776				na	na	4.62842	15.8338	3.42099
82524317	NM_001037236	c3c	Danio rerio complement component c3c (c3c), mRNA	na	na	20.4422	69.8947	3.41914
56790259	NM_131176	ucp2	Danio rerio uncoupling protein 2 (ucp2), nuclear gene encoding mitochondrial protein, mRNA	UCP2	Ucp2	17.3566	59.2635	3.41447
292613675				na	na	8.09973	27.596	3.40702
41054745	NM_199531	gatm	Danio rerio glycine amidinotransferase (L-arginine:glycine amidinotransferase) (gatm), nuclear gene encoding mitochondrial protein, mRNA	GATM	Gatm	31.2418	106.312	3.40289
309243068				na	na	6.94263	23.5244	3.38841
47087020	NM_213359	ccbl1	Danio rerio cysteine conjugate-beta lyase	na	na	3.47131	11.7622	3.38841
47085980	NM_213191	nudcd3	Danio rerio NudC domain containing 3 (nudcd3), mRNA	na	na	3.47131	11.7622	3.38841
41054332	NM_199737	zgc:56622	Danio rerio zgc:56622 (zgc:56622), mRNA	na	na	3.47131	11.7622	3.38841
192455699	NM_001128685	si:ch211-284b7.3	Danio rerio si:ch211-284b7.3 (si:ch211-284b7.3), mRNA	na	na	10.0282	33.9295	3.38339
56693356	NM_001008642	ephx2	Danio rerio epoxide hydrolase 2, cytoplasmic (ephx2), mRNA	EPHX2	Ephx2	13.1138	44.3345	3.38074
168823453	NM_001004681	zgc:103591	Danio rerio zgc:103591 (zgc:103591), mRNA	SELK	Selk	12.7281	42.9773	3.37656
170784870	NM_001122836	hmgb3a	Danio rerio high-mobility group box 3a (hmgb3a), mRNA	na	na	4.62842	15.6076	3.37212
41055163	NM_200457	tmem206	Danio rerio transmembrane protein 206 (tmem206), mRNA	na	na	3.08561	10.405	3.37212
136255691	NM_001044350	LOC556597	Danio rerio similar to GCN5-like protein (LOC556597), mRNA	na	na	6.17122	20.8101	3.37212
62955736	NM_001017881	sqrdl	Danio rerio sulfide quinone reductase-like (yeast) (sqrdl), nuclear gene encoding mitochondrial protein, mRNA	SQRDL	Sqrdl	6.17122	20.8101	3.37212
121583576				COL11A2	Col11a2	26.9991	90.7048	3.35955
292611120				na	na	423.886	1422.78	3.35651
110626180	NM_001024098	zgc:101724	Danio rerio zgc:101724 (zgc:101724), mRNA	na	na	3.85701	12.8932	3.34279
62955612	NM_001017820	twist1b	Danio rerio twist1b (twist1b), mRNA	na	na	51.2983	171.231	3.33794
292611631				na	na	12.3424	41.1678	3.33546
50233794	NM_183072	txnrd1	Danio rerio thioredoxin reductase 1 (txnrd1), mRNA	na	na	26.9991	90.0262	3.33442
238550194	NM_001008639	zgc:101540	Danio rerio zgc:101540 (zgc:101540), mRNA	na	na	9.64254	32.1199	3.33106
41152278	NM_200725	cops5	Danio rerio COP9 constitutive photomorphogenic homolog subunit 5 (cops5), mRNA	COPS5	Cops5	3.47131	11.536	3.32324
158517977	NM_001110041	zgc:173927	Danio rerio zgc:173927 (zgc:173927), mRNA	na	na	3.47131	11.536	3.32324
113679254	NM_001045381	pter	Danio rerio phosphotriesterase related (pter), mRNA	PTER	Pter	3.47131	11.536	3.32324
41053352	NM_200018	blmh	Danio rerio bleomycin hydrolase (blmh), mRNA	BLMH	Blmh	5.78552	19.2267	3.32324
41055352	NM_200635	ptger2l	Danio rerio prostaglandin E receptor 2 (subtype EP2)-like (ptger2l), mRNA	PTGER2	Ptger2	16.1995	53.6086	3.30928
62955226	NM_001017629	zgc:110243	Danio rerio zgc:110243 (zgc:110243), mRNA	na	na	14.6567	48.1799	3.28723
121583896	NM_001080001	zgc:153955	Danio rerio zgc:153955 (zgc:153955), mRNA	TUFT1	Tuft1	5.78552	19.0005	3.28415
50540175	NM_001002555	zgc:92772	Danio rerio zgc:92772 (zgc:92772), mRNA	RAB11B	Rab11b	3.85701	12.667	3.28415
31340859	NM_180973	sp5	Danio rerio Sp5 transcription factor (sp5), mRNA	na	na	19.2851	62.8826	3.26069
148238274	NM_001089525	ide	Danio rerio insulin-degrading enzyme (ide), mRNA	IDE	Ide	9.64254	31.4413	3.26069
41054058	NM_199880	agk	Danio rerio acylglycerol kinase (agk), nuclear gene encoding mitochondrial protein, mRNA	AGK	Agk	3.47131	11.3098	3.25808
182507158	NM_200503	prmt7	Danio rerio protein arginine N-methyltransferase 7 (prmt7), mRNA	na	na	3.47131	11.3098	3.25808
47550854	NM_214780	rabac1	Danio rerio Rab acceptor 1 (prenylated) (rabac1), mRNA	RABAC1	Rabac1	30.4704	99.0741	3.25148
167555159	NM_001114429	zgc:175264	Danio rerio zgc:175264 (zgc:175264), mRNA	PHTF1	Phtf1	5.01412	16.2861	3.24806
221139706				na	na	7.32833	23.7506	3.24093
54400593	NM_001006046	cutc	Danio rerio cutC copper transporter homolog (E. coli) (cutc), mRNA	na	na	9.64254	31.2151	3.23723
54400411	NM_001005957	mgst1	Danio rerio microsomal glutathione S-transferase 1 (mgst1), mRNA	na	na	20.8279	67.4066	3.23636
292615260				na	na	19.6708	63.1088	3.20825
41055982	NM_200133	ftsjd2	Danio rerio FtsJ methyltransferase domain containing 2 (ftsjd2), mRNA	FTSJD2	Ftsjd2	4.24272	13.5718	3.19884
113679366	NM_001045368	tmem86b	Danio rerio transmembrane protein 86B (tmem86b), mRNA	na	na	23.1421	73.9663	3.19618
54400479	NM_001005989	elovl1a	Danio rerio elongation of very long chain fatty acids (FEN1/Elo2, SUR4/Elo3, yeast)-like 1a (elovl1a), mRNA	na	na	3.47131	11.0836	3.19292
41055097	NM_201071	mcts1	Danio rerio malignant T cell amplified sequence 1 (mcts1), mRNA	MCTS1	Mcts1	34.3274	109.479	3.18926
41053757	NM_200258	zgc:55558	Danio rerio zgc:55558 (zgc:55558), mRNA	na	na	5.39982	17.1909	3.18361
292622862				na	na	7.32833	23.2982	3.1792
50540451	NM_001002694	prcp	Danio rerio prolylcarboxypeptidase (angiotensinase C) (prcp), mRNA	PRCP	Prcp	60.1694	189.779	3.15407
115529318	NM_001076723	zgc:153634	Danio rerio zgc:153634 (zgc:153634), mRNA	na	na	8.87113	27.8222	3.13626
47085952	NM_213173	sqstm1	Danio rerio sequestosome 1 (sqstm1), mRNA	SQSTM1	Sqstm1	41.6558	130.515	3.13319
149773510	NM_001099257	si:dkey-261i16.3	Danio rerio si:dkey-261i16.3 (si:dkey-261i16.3), mRNA	na	na	4.62842	14.4766	3.12776
121583785	NM_001079952	tnip1	Danio rerio TNFAIP3 interacting protein 1 (tnip1), mRNA	TNIP1	Tnip1	5.78552	18.0957	3.12776
76253770	NM_200114	cstf2	Danio rerio cleavage stimulation factor, 3' pre-RNA, subunit 2 (cstf2), mRNA	CSTF2	Cstf2	5.39982	16.7385	3.09983
113679467	NM_001045354	alg5	Danio rerio asparagine-linked glycosylation 5 homolog (yeast, dolichyl-phosphate beta-glucosyltransferase) (alg5), mRNA	ALG5	Alg5	21.5993	66.728	3.08936
50344797	NM_001002072	ube2l3	Danio rerio ubiquitin-conjugating enzyme E2L 3 (ube2l3), mRNA	UBE2L3	Ube2l3	8.09973	24.8816	3.07191
53933229	NM_001005587	zgc:92317	Danio rerio zgc:92317 (zgc:92317), mRNA	CRAT	Crat	74.8261	229.363	3.06528
149773490	NM_001099265	si:ch211-284e20.8	Danio rerio si:ch211-284e20.8 (si:ch211-284e20.8), mRNA	na	na	6.94263	21.2625	3.0626
94536957	NM_001040310	zgc:136807	Danio rerio zgc:136807 (zgc:136807), mRNA	na	na	30.0847	92.062	3.06009
121583898	NM_001080002	nadk	Danio rerio NAD kinase (nadk), mRNA	na	na	19.6708	60.1683	3.05876
292621457				na	na	190.537	582.682	3.05811
292624225				na	na	5.39982	16.5123	3.05794
41055101	NM_201073	h2afx	Danio rerio H2A histone family, member X (h2afx), mRNA	H2AFX	H2afx	3.85701	11.7622	3.04957
113671749	NM_001045317	zgc:136844	Danio rerio zgc:136844 (zgc:136844), mRNA	HCCA2	2700078K21Rik	3.85701	11.7622	3.04957
187608041	NM_001126461	etv5a	Danio rerio ets variant gene 5 (ets-related molecule) (etv5), mRNA	na	na	4.24272	12.8932	3.0389
168480082	NM_001098487	selt2	Danio rerio selenoprotein T, 2 (selt2), mRNA	na	na	79.8402	242.256	3.03427
255069743	NM_001004559	cldn2	Danio rerio claudin 2 (cldn2), mRNA	na	na	22.7564	68.9899	3.03167
52218977	NM_001004562	zgc:92245	Danio rerio zgc:92245 (zgc:92245), mRNA	na	na	24.2992	73.5139	3.02536
292612169				na	na	7.32833	22.1673	3.02487
189524176	XM_686811		PREDICTED: Danio rerio similar to Potential phospholipid-transporting ATPase ID (ATPase class I type 8B member 2) (LOC563450), mRNA	na	na	22.3707	67.4066	3.01316
292625637				na	na	8.48543	25.5602	3.01225
145587664	NM_001082945	si:ch211-250m6.1	Danio rerio si:ch211-250m6.1 (si:ch211-250m6.1), mRNA	na	na	99.1253	298.127	3.00758
167555046	NM_001114413	zgc:172161	Danio rerio zgc:172161 (zgc:172161), mRNA	TNMD	Tnmd	21.985	66.0494	3.0043
292615973				na	na	3.47131	10.405	2.99744
124430732	NM_200992	pds5a	Danio rerio PDS5, regulator of cohesion maintenance, homolog A (S. cerevisiae) (pds5a), mRNA	PDS5A	Pds5a	3.47131	10.405	2.99744
20589474	NM_131186	nr2f5	Danio rerio nuclear receptor subfamily 2, group F, member 5 (nr2f5), mRNA	na	na	3.85701	11.536	2.99092
154800461	NM_001089368	pdcd11	Danio rerio programmed cell death 11 (pdcd11), mRNA	PDCD11	Pdcd11	11.571	34.6081	2.99092
268607525	NM_001002438	dpy30	Danio rerio zgc:92638 (zgc:92638), mRNA	na	na	8.09973	24.203	2.98813
292623913				na	na	4.24272	12.667	2.98559
224809304	NM_001031671	golt1b	Danio rerio zgc:114204 (zgc:114204), mRNA	na	na	4.24272	12.667	2.98559
261337153	NM_001166258	ccdc90b	Danio rerio coiled-coil domain containing 90B (ccdc90b), mRNA	na	na	5.01412	14.929	2.97739
55925426	NM_001007418	zgc:101554	Danio rerio zgc:101554 (zgc:101554), mRNA	na	na	10.0282	29.8579	2.97739
118150423	NM_001077722	zgc:152898	Danio rerio zgc:152898 (zgc:152898), mRNA	TPCN2	Tpcn2	5.39982	16.06	2.97416
119672902	NM_001079836	si:dkey-15j16.2	Danio rerio si:dkey-15j16.2 (si:dkey-15j16.2), mRNA	C6orf72	BC013529	17.3566	51.5728	2.97137
55925420	NM_001007417	zgc:101559	Danio rerio zgc:101559 (zgc:101559), mRNA	na	na	6.17122	18.3219	2.96893
41055938	NM_200142	samm50	Danio rerio sorting and assembly machinery component 50 homolog (S. cerevisiae) (samm50), mRNA	SAMM50	Samm50	6.17122	18.3219	2.96893
56090165	NM_205557	nr2f6a	Danio rerio nuclear receptor subfamily 2, group F, member 6a (nr2f6a), mRNA	NR2F6	Nr2f6	8.48543	25.1078	2.95893
176866328	NM_001123044	zgc:158415	Danio rerio zgc:158415 (zgc:158415), mRNA	na	na	24.2992	71.7043	2.95089
292622041				na	na	3.47131	10.1788	2.93227
33504504	NM_182861	sly1	Danio rerio suppressor of ypt1 (sly1), mRNA	SCFD1	Scfd1	8.09973	23.7506	2.93227
113673223	NM_001045330	silva	Danio rerio silver homolog (mouse) a (silva), mRNA	na	na	14.6567	42.9773	2.93227
47086288	NM_212874	zgc:77049	Danio rerio zgc:77049 (zgc:77049), mRNA	na	na	5.39982	15.8338	2.93227
292616079				na	na	4.24272	12.4408	2.93227
52345400	NM_131070	mdka	Danio rerio midkine-related growth factor (mdka), mRNA	na	na	11.571	33.9295	2.93227
130502133	NM_001082799	zgc:162119	Danio rerio zgc:162119 (zgc:162119), mRNA	PLA2G12A	Pla2g12a	12.3424	36.1914	2.93227
53933251	NM_001005595	zgc:103672	Danio rerio zgc:103672 (zgc:103672), mRNA	IMPACT	Impact	6.17122	18.0957	2.93227
41056190	NM_200105	aktip	Danio rerio akt interacting protein (aktip), mRNA	AKTIP	Aktip	5.01412	14.7028	2.93227
170014727	NM_213247	zgc:77651	Danio rerio zgc:77651 (zgc:77651), mRNA	na	na	3.85701	11.3098	2.93227
50540455	NM_001002696	zgc:92630	Danio rerio zgc:92630 (zgc:92630), mRNA	na	na	146.181	426.833	2.9199
211063454	NM_131081	cdh2	Danio rerio cadherin 2, neuronal (cdh2), mRNA	na	na	51.2983	149.742	2.91905
292625563				na	na	10.4139	30.3103	2.91055
52219055	NM_001004605	zgc:92034	Danio rerio zgc:92034 (zgc:92034), mRNA	na	na	19.2851	56.0967	2.90882
292621749				na	na	8.09973	23.5244	2.90435
292618210				na	na	5.39982	15.6076	2.89038
292615942				na	na	5.01412	14.4766	2.88716
146134892	NM_001045323	crb3b	Danio rerio crumbs homolog 3b (crb3b), mRNA	na	na	9.25683	26.6912	2.8834
50540433	NM_001002683	dpp3	Danio rerio dipeptidylpeptidase 3 (dpp3), mRNA	DPP3	Dpp3	4.24272	12.2146	2.87896
147901597	NM_001089386	gfer	Danio rerio growth factor, augmenter of liver regeneration (ERV1 homolog, S. cerevisiae) (gfer), mRNA	GFER	Gfer	8.48543	24.4292	2.87896
169646832	NM_001118900	cars	Danio rerio cysteinyl-tRNA synthetase (cars), mRNA	CARS	Cars	20.8279	59.9421	2.87797
56118287	NM_212749	rhoab	Danio rerio ras homolog gene family, member Ab (rhoab), mRNA	na	Gm12844	8.09973	23.2982	2.87642
47086690	NM_212673	cyp3c1	Danio rerio cytochrome P450, family 3, subfamily c, polypeptide 1 (cyp3c1), mRNA	na	na	93.7254	269.4	2.87435
41282162	NM_197933	pdip5	Danio rerio protein disulfide isomerase-related protein (provisional) (pdip5), mRNA	PDIA6	Pdia6	42.8129	123.051	2.87416
41055703	NM_200960	atp6v1d	Danio rerio ATPase, H+ transporting, V1 subunit D (atp6v1d), mRNA	na	na	11.571	33.2509	2.87363
41055487	NM_199691	cul3	Danio rerio cullin 3 (cul3), mRNA	CUL3	Cul3	3.85701	11.0836	2.87363
41054258	NM_199779	pdia4	Danio rerio protein disulfide isomerase associated 4 (pdia4), mRNA	PDIA4	Pdia4	109.154	313.508	2.87218
189523561	XM_692689		PREDICTED: Danio rerio im:7146988 (im:7146988), mRNA	UGCGL2	Uggt2	24.2992	69.6685	2.86711
41053310	NM_200039	sdf2	Danio rerio stromal cell-derived factor 2 (sdf2), mRNA	na	na	10.4139	29.8579	2.86711
62122836	NM_001014329	naa20	Danio rerio N(alpha)-acetyltransferase 20, NatB catalytic subunit (naa20), mRNA	NAT5	Naa20	13.4996	38.6796	2.86525
41054554	NM_199604	map1lc3b	Danio rerio microtubule-associated protein 1 light chain 3 beta (map1lc3b), mRNA	MAP1LC3B	Map1lc3b	29.699	85.0499	2.86373
41053584	NM_200590	vps28	Danio rerio vacuolar protein sorting 28 (yeast) (vps28), mRNA	VPS28	Vps28	9.25683	26.465	2.85897
47087002	NM_213350	rhoac	Danio rerio ras homolog gene family, member Ac (rhoac), mRNA	na	na	6.17122	17.6433	2.85897
292623711				na	na	8.87113	25.334	2.85578
50344835	NM_001002091	psmc1b	Danio rerio proteasome (prosome, macropain) 26S subunit, ATPase, 1b (psmc1b), mRNA	na	na	73.669	210.363	2.85551
123706046	NM_001080615	zgc:153176	Danio rerio zgc:153176 (zgc:153176), mRNA	NDUFAF3	Ndufaf3	13.8853	39.5844	2.85082
50540395	NM_001002664	zgc:91960	Danio rerio zgc:91960 (zgc:91960), mRNA	NIPAL4	Nipal4	71.7405	204.255	2.84714
158534052	NM_001110116	zgc:173994	Danio rerio zgc:173994 (zgc:173994), mRNA	GSTM3	Gstm5	11.571	32.7985	2.83453
50539869	NM_001002401	mrpl24	Danio rerio mitochondrial ribosomal protein L24 (mrpl24), nuclear gene encoding mitochondrial protein, mRNA	MRPL24	Mrpl24	18.5137	52.4776	2.83453
57524500	NM_001004118	gdpd1	Danio rerio glycerophosphodiester phosphodiesterase domain containing 1 (gdpd1), mRNA	GDPD1	Gdpd1	12.7281	35.9652	2.82565
41053693	NM_200270	zgc:56576	Danio rerio zgc:56576 (zgc:56576), mRNA	C14orf166	2700060E02Rik	4.24272	11.9884	2.82565
41393140	NM_201492	tpm3	Danio rerio tropomyosin 3 (tpm3), transcript variant 2, mRNA	na	na	55.9267	157.433	2.81498
78214319	NM_001035264	eif3hb	Danio rerio eukaryotic translation initiation factor 3, subunit H, b (eif3hb), mRNA	EIF3H	Eif3h	3.85701	10.8574	2.81498
78370153	NM_194398	bcl2l10	Danio rerio BCL2-like 10 (apoptosis facilitator) (bcl2l10), mRNA	na	na	5.39982	15.1552	2.80661
292619134				na	na	5.39982	15.1552	2.80661
54400413	NM_001005954	im:7139060	Danio rerio im:7139060 (im:7139060), mRNA	na	na	6.55692	18.3219	2.79429
50540333	NM_001002633	cryzl1	Danio rerio crystallin, zeta (quinone reductase)-like 1 (cryzl1), mRNA	CRYZL1	Cryzl1	4.62842	12.8932	2.78566
223646094	NM_001145241	rpz2	Danio rerio rapunzel2 (rpz2), mRNA	na	na	20.4422	56.7753	2.77736
41054244	NM_199789	psmd7	Danio rerio proteasome (prosome, macropain) 26S subunit, non-ATPase, 7 (Mov34 homolog) (psmd7), mRNA	PSMD7	Psmd7	18.8994	52.4776	2.77668
50344767	NM_001002057	gnptg	Danio rerio N-acetylglucosamine-1-phosphate transferase, gamma subunit (gnptg), mRNA	GNPTG	Gnptg	10.0282	27.8222	2.77438
41055382	NM_200407	ergic2	Danio rerio ERGIC and golgi 2 (ergic2), mRNA	ERGIC2	Ergic2	4.24272	11.7622	2.77233
18858332	NM_131228	erh	Danio rerio enhancer of rudimentary homolog (Drosophila) (erh), mRNA	ERH	Gm10131	4.24272	11.7622	2.77233
50344827	NM_001002087	rnf14	Danio rerio ring finger protein 14 (rnf14), mRNA	na	na	10.7996	29.8579	2.76472
47086858	NM_212584	ctsl1a	Danio rerio cathepsin L, 1 a (ctsl1a), mRNA	CTSL2	Ctsl	43.97	121.468	2.76251
189536017	XR_045154		PREDICTED: Danio rerio misc_RNA (sult1st5), miscRNA	na	na	15.8138	43.6559	2.76063
47087052	NM_213375	vps26b	Danio rerio vacuolar protein sorting 26 homolog B (vps26b), mRNA	na	na	6.55692	18.0957	2.75979
41054767	NM_201038	cdc37	Danio rerio cell division cycle 37 homolog (S. cerevisiae) (cdc37), mRNA	CDC37	Cdc37	7.71403	21.2625	2.75634
50233772	NM_131507	copz2	Danio rerio zeta2-cop (copz2), mRNA	COPZ2	Copz2	5.01412	13.798	2.75183
50344889	NM_001002117	rbks	Danio rerio ribokinase (rbks), mRNA	RBKS	Rbks	18.5137	50.8942	2.74901
47086528	NM_212760	zgc:65996	Danio rerio zgc:65996 (zgc:65996), mRNA	RPL17	Rpl17	289.662	795.307	2.74564
115529392	NM_001076754	zgc:152945	Danio rerio zgc:152945 (zgc:152945), mRNA	na	na	1884.15	5172.66	2.74535
113674216	NM_001045298	zgc:136808	Danio rerio zgc:136808 (zgc:136808), mRNA	CYP46A1	Cyp46a1	10.7996	29.6317	2.74377
41056184	NM_200327	zgc:56585	Danio rerio zgc:56585 (zgc:56585), mRNA	na	na	20.0565	54.9657	2.74055
52218985	NM_001004566	manea	Danio rerio mannosidase, endo-alpha (manea), mRNA	na	na	9.25683	25.334	2.73679
47087398	NM_213427	zgc:56518	Danio rerio zgc:56518 (zgc:56518), mRNA	MGST3	Mgst3	5.78552	15.8338	2.73679
41055787				na	na	975.439	2668.89	2.73609
41054919	NM_201048	pdia2	Danio rerio protein disulfide isomerase family A, member 2 (pdia2), mRNA	na	na	5.39982	14.7028	2.72283
41054300	NM_199758	arih1	Danio rerio ariadne ubiquitin-conjugating enzyme E2 binding protein homolog 1 (Drosophila) (arih1), mRNA	ARIH1	Arih1	5.01412	13.5718	2.70671
41053838	NM_200903	derl3	Danio rerio Der1-like domain family, member 3 (derl3), mRNA	na	na	5.01412	13.5718	2.70671
52219191	NM_001004677	zgc:101826	Danio rerio zgc:101826 (zgc:101826), mRNA	FKBP2	Fkbp2	36.6416	99.0741	2.70387
41053791	NM_200895	psat1	Danio rerio phosphoserine aminotransferase 1 (psat1), transcript variant 2, mRNA	na	na	25.4563	68.7637	2.70125
192455617	NM_001128743	zgc:194314	Danio rerio zgc:194314 (zgc:194314), mRNA	na	na	12.3424	33.2509	2.69403
292617691				na	na	10.4139	28.0484	2.69335
47086210	NM_212912	tmed7	Danio rerio transmembrane emp24 protein transport domain containing 7 (tmed7), mRNA	TMED7	na	10.4139	28.0484	2.69335
164698522	NM_001113507	il7r	Danio rerio interleukin 7 receptor (il7r), mRNA	na	na	48343	130132	2.69185
61806654	NM_001013540	slc39a9	Danio rerio solute carrier family 39 (zinc transporter), member 9 (slc39a9), mRNA	SLC39A9	Slc39a9	4.62842	12.4408	2.68792
289547722				na	na	159.68	428.416	2.68296
35903028				na	na	10.7996	28.9532	2.68094
221307487	NM_001144786	si:ch1073-126c3.2	Danio rerio si:ch1073-126c3.2 (si:ch1073-126c3.2), mRNA	na	na	1624.96	4342.75	2.67252
71834405	NM_001030124	snx9l	Danio rerio sorting nexin 9-like (snx9l), mRNA	SNX9	Snx9	10.4139	27.8222	2.67163
56090187	NM_001007775	ptp4a1	Danio rerio protein tyrosine phosphatase type IVA, member 1 (ptp4a1), mRNA	PTP4A1	na	39.3415	104.729	2.66205
90093315	NM_001039922	zgc:136890	Danio rerio zgc:136890 (zgc:136890), mRNA	SLC43A3	Slc43a3	64.4121	171.457	2.66187
195546809				na	na	5.01412	13.3456	2.6616
292617881				na	na	28.1562	74.871	2.65913
226823352	NM_001013462	kbp	Danio rerio kif1-binding protein (kbp), mRNA	na	na	5.39982	14.2504	2.63905
41053775	NM_200253	fzr1	Danio rerio fizzy/cell division cycle 20 related 1 (Drosophila) (fzr1), mRNA	FZR1	Fzr1	3.85701	10.1788	2.63905
55925246	NM_001007392	pgrmc1	Danio rerio progesterone receptor membrane component 1 (pgrmc1), mRNA	PGRMC1	Pgrmc1	52.8411	139.337	2.63691
41055541	NM_200576	gadd45aa	Danio rerio growth arrest and DNA-damage-inducible, alpha, a (gadd45aa), mRNA	GADD45A	Gadd45a	5.78552	15.1552	2.6195
169790891	NM_001122628	si:ch73-142c19.1	Danio rerio zgc:171857 (zgc:171857), mRNA	na	na	5.78552	15.1552	2.6195
52353321	NM_212772	tuba8l	Danio rerio tubulin, alpha 8 like (tuba8l), mRNA	na	Gm5620	583.181	1527.05	2.61849
56693262	NM_001008596	zgc:103612	Danio rerio zgc:103612 (zgc:103612), mRNA	LXN	Lxn	101.439	265.555	2.61786
62955330	NM_001017681	zgc:112015	Danio rerio zgc:112015 (zgc:112015), mRNA	CIB1	Cib1	9.25683	24.203	2.61461
189522180	XM_001335539		PREDICTED: Danio rerio wu:fc22a06 (wu:fc22a06), mRNA	na	na	4.24272	11.0836	2.61239
41152154	NM_200759	zgc:73242	Danio rerio zgc:73242 (zgc:73242), mRNA	na	Eif4e2	4.24272	11.0836	2.61239
41053970	NM_199926	tada3l	Danio rerio transcriptional adaptor 3 (NGG1 homolog, yeast)-like (tada3l), mRNA	TADA3L	Tada3	4.24272	11.0836	2.61239
189529654	XM_001334604		PREDICTED: Danio rerio similar to complement C4-2 (LOC794635), mRNA	na	na	122.267	318.937	2.60852
292611413				na	na	61.7122	160.826	2.60606
66472627	NM_001020560	tusc3	Danio rerio tumor suppressor candidate 3 (tusc3), mRNA	TUSC3	Tusc3	6.17122	16.06	2.60239
169646766	NM_001030070	gpx4b	Danio rerio glutathione peroxidase 4b (gpx4b), mRNA	na	na	8.87113	23.072	2.6008
47085830	NM_213093	ddost	Danio rerio dolichyl-diphosphooligosaccharide-protein glycosyltransferase (ddost), mRNA	DDOST	Ddost	205.965	535.407	2.59951
18858436	NM_131637	cldn7b	Danio rerio claudin 7 (cldn7), mRNA	CLDN7	Cldn7	5.39982	14.0242	2.59716
113678993	NM_001045416	spi1l	Danio rerio spleen focus forming virus (SFFV) proviral integration oncogene spi1 like (spi1l), mRNA	na	na	5.39982	14.0242	2.59716
50355953	NM_131691	s1pr1	Danio rerio sphingosine-1-phosphate receptor 1 (s1pr1), mRNA	S1PR1	S1pr1	5.39982	14.0242	2.59716
47086660	NM_212691	sdcbp	Danio rerio syndecan binding protein (syntenin) (sdcbp), mRNA	SDCBP	Sdcbp	84.0829	218.28	2.596
198282010	NM_131200	brd2a	Danio rerio bromodomain-containing 2a (brd2a), mRNA	na	na	39.7272	102.919	2.59065
65301460	NM_001012386	gadd45bb	Danio rerio growth arrest and DNA-damage-inducible, beta like (gadd45bl), mRNA	na	na	4.62842	11.9884	2.59018
116235425	NM_001077251	olfml3b	Danio rerio olfactomedin-like 3b (olfml3b), mRNA	OLFML3	Olfml3	4.62842	11.9884	2.59018
255069737	NM_001126376	asb12a	Danio rerio ankyrin repeat and SOCS box-containing protein 12a (asb12a), mRNA	na	na	6.55692	16.9647	2.5873
47086014				MYL9	2900073G15Rik	127.281	328.211	2.57862
47087046	NM_213372	zgc:56317	Danio rerio zgc:56317 (zgc:56317), mRNA	ACTR1B	Actr1b	28.5419	73.5139	2.57565
52219113	NM_001004635	ap1s3b	Danio rerio adaptor-related protein complex 1, sigma 3 subunit, b (ap1s3b), mRNA	AP1S3	Ap1s3	8.87113	22.8458	2.5753
52218965	NM_001004556	zgc:92161	Danio rerio zgc:92161 (zgc:92161), mRNA	na	na	13.8853	35.739	2.57389
148922880	NM_001098772	zgc:165502	Danio rerio zgc:165502 (zgc:165502), mRNA	FOLR1	Folr1	5.01412	12.8932	2.57138
50540001	NM_001002467	adipor1a	Danio rerio adiponectin receptor 1a (adipor1a), mRNA	na	na	30.0847	77.3592	2.57138
160333321	NM_001110282	LOC792137	Danio rerio hypothetical protein LOC792137 (LOC792137), mRNA	CBR1	Cbr1	26.2277	67.4066	2.57005
41053544	NM_200591	ghitm	Danio rerio growth hormone inducible transmembrane protein (ghitm), mRNA	GHITM	Ghitm	26.6134	68.3113	2.5668
41056150	NM_200333	cxxc1	Danio rerio CXXC finger 1 (PHD domain) (cxxc1), mRNA	na	na	61.7122	158.111	2.56207
55925497	NM_001007325	zgc:91976	Danio rerio zgc:91976 (zgc:91976), mRNA	na	na	7.32833	18.7743	2.56188
41056018	NM_200126	fam158a	Danio rerio family with sequence similarity 158, member A (fam158a), mRNA	FAM158A	Fam158a	4.24272	10.8574	2.55908
289547532	NM_001172635	zgc:109987	Danio rerio zgc:109987 (zgc:109987), mRNA	na	na	6.55692	16.7385	2.5528
50344913	NM_001002129	zgc:86773	Danio rerio zgc:86773 (zgc:86773), mRNA	na	na	16.9709	43.2035	2.54575
292625594				na	na	5.78552	14.7028	2.5413
113674507	NM_001045289	pfdn2	Danio rerio prefoldin subunit 2 (pfdn2), mRNA	PFDN2	Pfdn2	5.78552	14.7028	2.5413
55925268	NM_001007363	zgc:103654	Danio rerio zgc:103654 (zgc:103654), mRNA	na	na	26.6134	67.4066	2.53281
292618330				na	na	8.48543	21.4887	2.53242
54792775	NM_199771	rac1	Danio rerio ras-related C3 botulinum toxin substrate 1 (rho family, small GTP binding protein Rac1) (rac1), mRNA	RAC1	Rac1	35.0988	88.669	2.52627
292625801				na	na	20.0565	50.668	2.52627
41054504	NM_199633	wsb1	Danio rerio WD repeat and SOCS box-containing 1 (wsb1), mRNA	WSB1	Wsb1	21.985	55.4181	2.52073
56790304	NM_131024	psen1	Danio rerio presenilin 1 (psen1), mRNA	PSEN1	Psen1	6.94263	17.4171	2.50872
292621565				na	na	4.24272	10.6312	2.50576
47086876	NM_212577	ap2m1a	Danio rerio adaptor-related protein complex 2, mu 1 subunit, a (ap2m1a), mRNA	na	na	33.1703	83.0141	2.50266
41053492	NM_200307	mrpl45	Danio rerio mitochondrial ribosomal protein L45 (mrpl45), nuclear gene encoding mitochondrial protein, mRNA	MRPL45	Mrpl45	7.32833	18.3219	2.50015
41053972	NM_199927	gtf2h4	Danio rerio general transcription factor IIH, polypeptide 4 (gtf2h4), mRNA	GTF2H4	Gtf2h4	16.1995	40.4892	2.49941
47551336	NM_214818	arhgef18	Danio rerio rho/rac guanine nucleotide exchange factor (GEF) 18 (arhgef18), mRNA	na	na	4.62842	11.536	2.49243
121583690	NM_001080070	usp39	Danio rerio ubiquitin specific peptidase 39 (usp39), mRNA	USP39	Usp39	4.62842	11.536	2.49243
57524465	NM_001004644	zgc:101095	Danio rerio zgc:101095 (zgc:101095), mRNA	KIFAP3	Kifap3	160.066	398.784	2.49137
41054490	NM_199640	metap2	Danio rerio methionyl aminopeptidase 2 (metap2), mRNA	na	na	14.271	35.5128	2.48847
237820650	NM_199750	psmc4	Danio rerio proteasome (prosome, macropain) 26S subunit, ATPase, 4 (psmc4), mRNA	na	na	69.4263	172.362	2.48266
47271381	NM_212619	cd9a	Danio rerio CD9 antigen (p24) a (cd9a), mRNA	na	na	279.248	692.387	2.47947
292629676				na	na	6.94263	17.1909	2.47614
292618016				na	na	87.1685	215.565	2.47297
18858372	NM_130922	btg2	Danio rerio B-cell translocation gene 2 (btg2), mRNA	BTG2	Btg2	5.39982	13.3456	2.47149
165972434	NM_001113597	eif2b5	Danio rerio eukaryotic translation initiation factor 2B, subunit 5 epsilon (eif2b5), mRNA	EIF2B5	Eif2b5	7.71403	19.0005	2.46311
41152125	NM_200772	wars	Danio rerio tryptophanyl-tRNA synthetase (wars), mRNA	na	na	10.0282	24.6554	2.4586
40786397	NM_199333	pkm2a	Danio rerio pyruvate kinase, muscle, a (pkm2a), mRNA	PKM2	Pkm2	24.6849	60.6207	2.45578
45598387	NM_205560	zgc:77655	Danio rerio zgc:77655 (zgc:77655), mRNA	na	na	19.2851	47.2751	2.45138
292625226				na	na	6.55692	16.06	2.44931
310772243				na	na	6.55692	16.06	2.44931
55742598	NM_001007053	pgm3	Danio rerio phosphoglucomutase 3 (pgm3), mRNA	PGM3	Pgm3	8.87113	21.7149	2.44781
192453539	NM_001128674	si:rp71-45k5.4	Danio rerio si:rp71-45k5.4 (si:rp71-45k5.4), mRNA	na	na	22.3707	54.7396	2.44693
126158910	NM_001008626	zgc:101757	Danio rerio zgc:101757 (zgc:101757), mRNA	na	na	11.1853	27.3698	2.44693
42734420	NM_200517	zfand2a	Danio rerio zinc finger, AN1-type domain 2A (zfand2a), mRNA	na	na	13.4996	33.0247	2.44635
170015988	NM_001122698	pus7	Danio rerio pseudouridylate synthase 7 homolog (S. cerevisiae) (pus7), mRNA	na	na	4.62842	11.3098	2.44356
62955678	NM_001017853	zgc:110152	Danio rerio zgc:110152 (zgc:110152), mRNA	na	na	30.4704	74.4186	2.44232
41053526	NM_131403	tpst1	Danio rerio tyrosylprotein sulfotransferase 1 (tpst1), mRNA	TPST1	Tpst1	28.5419	69.6685	2.44092
167621479	NM_001114559	serpine1	Danio rerio serpin peptidase inhibitor, clade E (nexin, plasminogen activator inhibitor type 1), member 1 (serpine1), mRNA	SERPINE1	Serpine1	25.0706	61.0731	2.43604
50878272	NM_001002748	zgc:100919	Danio rerio zgc:100919 (zgc:100919), mRNA	na	na	106.454	258.316	2.42656
162138945	NM_001111168	ppp4cb	Danio rerio protein phosphatase 4 (formerly X), catalytic subunit b (ppp4cb), mRNA	PPP4C	Ppp4c	8.87113	21.4887	2.42231
122114548	NM_001080173	surf1	Danio rerio surfeit 1 (surf1), nuclear gene encoding mitochondrial protein, mRNA	SURF1	Surf1	9.25683	22.3935	2.41913
50080165	NM_001001941	copa	Danio rerio coatomer protein complex, subunit alpha (copa), mRNA	COPA	Copa	54.7696	132.099	2.4119
115430074	NM_001075103	ftr82	Danio rerio finTRIM family, member 82 (ftr82), mRNA	na	na	25.842	62.204	2.40709
302191674				na	na	7.71403	18.5481	2.40447
42415496	NM_201576	tagln2	Danio rerio transgelin 2 (tagln2), mRNA	na	na	20.0565	48.1799	2.40221
47086552	NM_212748	rpn2	Danio rerio ribophorin II (rpn2), mRNA	RPN2	Rpn2	76.7546	184.35	2.40181
41055175	NM_200611	tbc1d5	Danio rerio TBC1 domain family, member 5 (tbc1d5), mRNA	TBC1D5	Tbc1d5	8.09973	19.4529	2.40167
62955712	NM_001017870	pdlim1	Danio rerio PDZ and LIM domain 1 (elfin) (pdlim1), mRNA	PDLIM1	Pdlim1	12.3424	29.6317	2.4008
66472247	NM_001020736	zgc:110034	Danio rerio zgc:110034 (zgc:110034), mRNA	MRPL4	Mrpl4	25.842	61.9778	2.39834
41054604	NM_200541	zgc:66101	Danio rerio zgc:66101 (zgc:66101), mRNA	QSK	Sik3	4.62842	11.0836	2.39469
47085734	NM_212963	dip2b	Danio rerio DIP2 disco-interacting protein 2 homolog B (Drosophila) (dip2b), mRNA	DIP2B	Dip2b	9.64254	23.072	2.39274
254281289	NM_001145681	cdkn3	Danio rerio cyclin-dependent kinase inhibitor 3 (cdkn3), mRNA	na	na	5.01412	11.9884	2.39093
47086832	NM_212600	rchy1	Danio rerio ring finger and CHY zinc finger domain containing 1 (rchy1), mRNA	RCHY1	Rchy1	5.78552	13.798	2.38492
41053855	NM_200240	wdr45l	Danio rerio wdr45 like (wdr45l), mRNA	WDR45L	Wdr45l	6.17122	14.7028	2.38247
225543302	NM_001031673	cst3	Danio rerio cystatin C (amyloid angiopathy and cerebral hemorrhage) (cst3), mRNA	na	na	248.006	590.825	2.3823
47087032	NM_213365	zgc:63637	Danio rerio zgc:63637 (zgc:63637), mRNA	RAB6A	Rab6	31.6275	75.0972	2.37443
292615383				na	na	8.09973	19.2267	2.37375
71834517	NM_001030187	zgc:114044	Danio rerio zgc:114044 (zgc:114044), mRNA	PSMA3	Psma3	83.6972	198.374	2.37014
292618811				na	na	10.7996	25.5602	2.36676
57768820	NM_001003521	hsd17b14	Danio rerio hydroxysteroid (17-beta) dehydrogenase 14 (hsd17b14), mRNA	HSD17B14	Hsd17b14	27.7705	65.3708	2.35396
54400649	NM_001006074	zgc:101685	Danio rerio zgc:101685 (zgc:101685), mRNA	TPK1	Tpk1	352.917	830.367	2.35287
18859212	NM_131298	pax9	Danio rerio paired box gene 9 (pax9), mRNA	PAX9	Pax9	281.562	660.72	2.34662
256418977	NM_201096	srp9	Danio rerio signal recognition particle 9 (srp9), mRNA	na	na	6.94263	16.2861	2.34582
125630298	NM_001013277	gna12	Danio rerio guanine nucleotide binding protein (G protein) alpha 12 (gna12), mRNA	na	na	4.62842	10.8574	2.34582
125850306	XM_681679		PREDICTED: Danio rerio CFH protein (CFH), mRNA	na	na	38.9558	91.3834	2.34582
47085910	NM_213148	lsm12	Danio rerio LSM12 homolog (S. cerevisiae) (lsm12), mRNA	na	na	7.71403	18.0957	2.34582
62955256	NM_001017640	akr1a1b	Danio rerio aldo-keto reductase family 1, member A1b (aldehyde reductase) (akr1a1b), mRNA	AKR1A1	Akr1a4	5.39982	12.667	2.34582
292628714				na	na	5.39982	12.667	2.34582
192455685	NM_001128714	ugt5c3	Danio rerio si:ch211-278n20.6 (si:ch211-278n20.6), mRNA	na	na	41.2701	96.5859	2.34034
169646431	NM_200809	dpm3	Danio rerio dolichyl-phosphate mannosyltransferase polypeptide 3 (dpm3), mRNA	DPM3	Dpm3	35.4845	83.0141	2.33945
302488370				na	na	68.2692	159.242	2.33257
189527582	XM_689787		PREDICTED: Danio rerio wu:fc20c02 (wu:fc20c02), mRNA	na	na	11.571	26.9174	2.32627
70887562	NM_001025471	fdps	Danio rerio farnesyl diphosphate synthase (farnesyl pyrophosphate synthetase, dimethylallyltranstransferase, geranyltranstransferase) (fdps), mRNA	FDPS	Fdps	8.09973	18.7743	2.31789
54400377	NM_001005939	mcfd2	Danio rerio multiple coagulation factor deficiency 2 (mcfd2), mRNA	MCFD2	Mcfd2	30.8561	71.4781	2.3165
54400625	NM_001006062	nipa1	Danio rerio non imprinted in Prader-Willi/Angelman syndrome 1 (nipa1), mRNA	NIPA1	Nipa1	7.32833	16.9647	2.31495
292629195				na	na	26.2277	60.6207	2.31132
71834465	NM_001030159	zgc:112303	Danio rerio zgc:112303 (zgc:112303), mRNA	na	na	5.78552	13.3456	2.30672
47086508	NM_212770	cpn1	Danio rerio carboxypeptidase N, polypeptide 1 (cpn1), mRNA	CPN1	Cpn1	67.8835	156.076	2.29917
24371289	NM_131521	fbxw4	Danio rerio F-box and WD-40 domain protein 4 (fbxw4), mRNA	FBXW4	Fbxw4	4.62842	10.6312	2.29695
54400543	NM_001006021	amt	Danio rerio aminomethyltransferase (amt), nuclear gene encoding mitochondrial protein, mRNA	AMT	Amt	26.6134	61.0731	2.29482
116267938	NM_001077274	zgc:153129	Danio rerio zgc:153129 (zgc:153129), mRNA	na	na	17.3566	39.8106	2.29369
268836265	NM_199923	seh1l	Danio rerio SEH1-like (S. cerevisiae) (seh1l), mRNA	na	na	8.48543	19.4529	2.29251
47086420	NM_212808	zgc:85696	Danio rerio zgc:85696 (zgc:85696), mRNA	na	na	8.48543	19.4529	2.29251
41055677	NM_200191	tigarb	Danio rerio tp53-induced glycolysis and apoptosis regulator b (tigarb), mRNA	C12orf5	9630033F20Rik	8.09973	18.5481	2.28997
41053434	NM_200476	zgc:63658	Danio rerio zgc:63658 (zgc:63658), mRNA	PIGB	Pigb	8.09973	18.5481	2.28997
113675577	NM_001045235	pcgf5b	Danio rerio zgc:136815 (zgc:136815), mRNA	na	na	7.71403	17.6433	2.28717
47085928	NM_213158	tpm4	Danio rerio tropomyosin 4 (tpm4), transcript variant 2, mRNA	na	na	7.32833	16.7385	2.28409
41282129	NM_131774	anxa13	Danio rerio annexin A13 (anxa13), mRNA	na	na	13.1138	29.8579	2.27682
125842180	XM_001335980		PREDICTED: Danio rerio similar to Rho GTPase activating protein 5 (LOC795752), mRNA	ARHGAP5	Arhgap5	9.25683	21.0363	2.27251
45387872	NM_205733	rabl3	Danio rerio RAB, member of RAS oncogene family-like 3 (rabl3), mRNA	RABL3	Rabl3	9.25683	21.0363	2.27251
117606150	NM_001077578	zgc:153084	Danio rerio zgc:153084 (zgc:153084), mRNA	PNKP	Pnkp	6.17122	14.0242	2.27251
49533614	NM_001001889	ctnnb2	Danio rerio catenin, beta 2 (ctnnb2), mRNA	na	na	135.381	307.175	2.26896
70887720	NM_001025537	herpud1	Danio rerio homocysteine-inducible, endoplasmic reticulum stress-inducible, ubiquitin-like domain member 1 (herpud1), mRNA	HERPUD1	Herpud1	46.2842	104.955	2.26763
47087244	NM_213520	tmem184a	Danio rerio transmembrane protein 184a (tmem184a), mRNA	na	na	5.78552	13.1194	2.26763
54400445	NM_001005972	serpina7	Danio rerio serpin peptidase inhibitor, clade A (alpha-1 antiproteinase, antitrypsin), member 7 (serpina7), mRNA	na	na	221.393	501.93	2.26715
47174754	NM_213638	zgc:153867	Danio rerio zgc:153867 (zgc:153867), mRNA	MYL6	Myl6	80.2259	181.862	2.26687
225637502	NM_001025517	vps35	Danio rerio vacuolar protein sorting 35 (yeast) (vps35), mRNA	na	na	42.4272	96.1335	2.26585
66472399	NM_001020676	ndufs4	Danio rerio NADH dehydrogenase (ubiquinone) Fe-S protein 4, (NADH-coenzyme Q reductase) (ndufs4), nuclear gene encoding mitochondrial protein, mRNA	NDUFS4	Ndufs4	38.5701	87.3118	2.26372
35902899	NM_194384	aldocb	Danio rerio aldolase C, fructose-bisphosphate, b (aldocb), mRNA	ALDOC	Aldoc	5.39982	12.2146	2.26204
157389015	NM_194418	sepw2b	Danio rerio selenoprotein W, 2b (sepw2b), mRNA	na	na	5.39982	12.2146	2.26204
292621105				na	na	51.2983	116.039	2.26204
56090157	NM_213496	prpsap2	Danio rerio phosphoribosyl pyrophosphate synthetase-associated protein 2 (prpsap2), mRNA	PRPSAP2	Prpsap2	8.09973	18.3219	2.26204
55742149	NM_001007132	zgc:123068	Danio rerio zgc:123068 (zgc:123068), mRNA	na	na	347.517	784.449	2.2573
51467904	NM_001003840	ebna1bp2l	Danio rerio EBNA1 binding protein 2-like (ebna1bp2l), mRNA	EBNA1BP2	Ebna1bp2	10.0282	22.6196	2.2556
268607547	NM_001002678	timm10	Danio rerio translocase of inner mitochondrial membrane 10 homolog (yeast) (timm10), nuclear gene encoding mitochondrial protein, mRNA	na	na	5.01412	11.3098	2.2556
53933241	NM_001005592	cox6a1	Danio rerio cytochrome c oxidase subunit VIa polypeptide 1 (cox6a1), nuclear gene encoding mitochondrial protein, mRNA	COX6A1	Cox6a1	210.979	475.691	2.25469
23308676	NM_152980	mst1	Danio rerio macrophage stimulating 1 (hepatocyte growth factor-like) (mst1), mRNA	MST1	Mst1	29.3133	66.0494	2.25322
50344907	NM_001002126	zgc:86776	Danio rerio zgc:86776 (zgc:86776), mRNA	GUK1	Guk1	41.6558	93.6453	2.24808
47086950	NM_213312	gng12a	Danio rerio guanine nucleotide binding protein (G protein), gamma 12a (gng12a), mRNA	GNG12	Gng12	60.1694	135.039	2.24432
47086170	NM_212932	zgc:85752	Danio rerio zgc:85752 (zgc:85752), mRNA	na	na	6.55692	14.7028	2.24233
57525800	NM_001003577	zgc:101056	Danio rerio zgc:101056 (zgc:101056), mRNA	COMMD7	Commd7	8.09973	18.0957	2.23411
41054576	NM_199597	exoc1	Danio rerio exocyst complex component 1 (exoc1), mRNA	EXOC1	Exoc1	20.0565	44.7869	2.23304
41529825	NM_200561	fzd6	Danio rerio frizzled homolog 6 (Drosophila) (fzd6), mRNA	na	na	21.985	49.0846	2.23264
47085764	NM_213052	zgc:56036	Danio rerio zgc:56036 (zgc:56036), mRNA	ACAA2	Acaa2	79.0688	176.433	2.23139
35903167	NM_194422	cdh17	Danio rerio cadherin 17, LI cadherin (liver-intestine) (cdh17), mRNA	CDH17	Cdh17	16.5852	36.87	2.22307
56090181	NM_001007774	bcas2	Danio rerio breast carcinoma amplified sequence 2 (bcas2), mRNA	BCAS2	Bcas2	5.39982	11.9884	2.22015
136256409	NM_001045071	si:dkey-85n7.5	Danio rerio si:dkey-85n7.5 (si:dkey-85n7.5), mRNA	na	na	5.39982	11.9884	2.22015
41053637	NM_200280	ptgesl	Danio rerio prostaglandin E synthase 2-like (ptgesl), mRNA	PTGES2	Ptges2	5.39982	11.9884	2.22015
65301453	NM_001002306	mrps33	Danio rerio mitochondrial ribosomal protein S33 (mrps33), nuclear gene encoding mitochondrial protein, mRNA	na	na	8.87113	19.6791	2.21833
47086904	NM_212562	papss2b	Danio rerio 3'-phosphoadenosine 5'-phosphosulfate synthase 2 (papss2), mRNA	na	na	37.0273	82.1093	2.21753
205361188	NM_131364	mdm2	Danio rerio transformed 3T3 cell double minute 2 homolog (mouse) (mdm2), mRNA	na	na	32.7846	72.6091	2.21473
292616180				na	na	8.48543	18.7743	2.21253
47271436	NM_200056	tmem93	Danio rerio transmembrane protein 93 (tmem93), mRNA	TMEM93	Tmem93	28.5419	63.1088	2.21109
61806637	NM_001013533	lamp2	Danio rerio lysosomal membrane glycoprotein 2 (lamp2), mRNA	na	na	55.9267	123.503	2.20831
66773152	NM_001024393	zgc:110447	Danio rerio zgc:110447 (zgc:110447), mRNA	na	na	8.09973	17.8695	2.20619
41054384	NM_199708	bzw1a	Danio rerio basic leucine zipper and W2 domains 1a (bzw1a), mRNA	na	Bzw1	45.8985	101.11	2.2029
62955048	NM_001017539	zgc:113196	Danio rerio zgc:113196 (zgc:113196), mRNA	EFHA1	Efha1	25.0706	55.1919	2.20146
66773067	NM_001024435	c9	Danio rerio complement component 9 (c9), mRNA	na	na	10.7996	23.7506	2.19921
156713425	NM_001007376	mrps34	Danio rerio mitochondrial ribosomal protein S34 (mrps34), nuclear gene encoding mitochondrial protein, mRNA	MRPS34	Mrps34	6.17122	13.5718	2.19921
47086710	NM_212663	cd82	Danio rerio CD82 antigen (cd82), mRNA	na	na	13.8853	30.5365	2.19921
93205054	NM_131573	dap1b	Danio rerio death associated protein 1b (dap1b), mRNA	na	na	47.0556	103.146	2.192
229608926	NM_001159831	si:dkey-181i3.3	Danio rerio si:dkey-181i3.3 (si:dkey-181i3.3), mRNA	na	na	7.32833	16.06	2.19149
255003732	NM_001013260	gabarap	Danio rerio GABA(A) receptor-associated protein (gabarap), mRNA	na	na	100.282	219.411	2.18793
40786518	NM_199431	rrbp1	Danio rerio ribosome binding protein 1 homolog (dog) (rrbp1), mRNA	na	na	529.954	1159.48	2.1879
72534834	NM_001031676	pabpc1a	Danio rerio poly A binding protein, cytoplasmic 1 a (pabpc1a), mRNA	PABPC1	Pabpc1	144.638	316.223	2.1863
168693602	NM_001114847	lap3	Danio rerio leucine aminopeptidase 3 (lap3), mRNA	LAP3	Lap3	13.8853	30.3103	2.18292
65301437	NM_205571	bnip3l	Danio rerio BCL2/adenovirus E1B interacting protein 3-like (bnip3l), mRNA	BNIP3L	Bnip3l	81.7687	178.243	2.17984
66472645	NM_001020553	zgc:110008	Danio rerio zgc:110008 (zgc:110008), mRNA	na	Pin4	39.3415	85.7285	2.17908
237820639	NM_001006014	zgc:103514	Danio rerio zgc:103514 (zgc:103514), mRNA	na	na	8.09973	17.6433	2.17826
218563701	NM_194264	oaz1	Danio rerio ornithine decarboxylase antizyme 1 (oaz1), mRNA	na	na	288.505	627.695	2.17568
157909840	NM_001045564	psmb7	Danio rerio proteasome (prosome, macropain) subunit, beta type, 7 (psmb7), mRNA	PSMB7	Psmb7	75.2118	163.54	2.17439
72384351	NM_001031675	dcaf11	Danio rerio ddb1 and cul4 associated factor 11 (dcaf11), mRNA	WDR23	Dcaf11	6.55692	14.2504	2.17333
41055936	NM_201005	ppp6c	Danio rerio protein phosphatase 6, catalytic subunit (ppp6c), mRNA	PPP6C	Ppp6c	7.71403	16.7385	2.16988
215983103	NM_001081747	lman2	Danio rerio lectin, mannose-binding 2 (lman2), mRNA	na	na	44.7414	97.0383	2.16887
41387117	NM_200820	uqcrc1	Danio rerio ubiquinol-cytochrome c reductase core protein I (uqcrc1), mRNA	UQCRC1	Uqcrc1	56.3124	121.92	2.16506
51230608	NM_001003744	kras	Danio rerio v-Ki-ras2 Kirsten rat sarcoma viral oncogene homolog (kras), mRNA	KRAS	Kras	12.3424	26.6912	2.16255
292627486				na	na	7.32833	15.8338	2.16062
50345059	NM_001002203	fam32al	Danio rerio family with sequence similarity 32, member A, like (fam32al), mRNA	FAM32A	Fam32a	44.3557	95.6811	2.15713
50540005	NM_001002469	napg	Danio rerio N-ethylmaleimide-sensitive factor attachment protein, gamma (napg), mRNA	na	na	15.0424	32.3461	2.15033
162287094	NM_001004108	bsdc1	Danio rerio BSD domain containing 1 (bsdc1), transcript variant 1, mRNA	BSDC1	Bsdc1	5.78552	12.4408	2.15033
41055396	NM_201186	cds2	Danio rerio CDP-diacylglycerol synthase (phosphatidate cytidylyltransferase) 2 (cds2), mRNA	CDS2	Cds2	5.78552	12.4408	2.15033
171184456	NM_001122856	glb1l	Danio rerio galactosidase, beta 1-like (glb1l), mRNA	na	na	5.78552	12.4408	2.15033
62122936	NM_001014367	zgc:110783	Danio rerio zgc:110783 (zgc:110783), mRNA	na	na	32.3989	69.6685	2.15033
224495962	NM_001145601	slkn	Danio rerio STE20-like kinase (yeast) (slkn), mRNA	na	na	8.09973	17.4171	2.15033
47085712	NM_212972	mtpn	Danio rerio myotrophin (mtpn), mRNA	MTPN	Mtpn	80.6116	173.267	2.1494
41152355	NM_200565	ccdc124	Danio rerio coiled-coil domain containing 124 (ccdc124), mRNA	na	na	16.9709	36.4176	2.14589
54261766	NM_213026	sucla2	Danio rerio succinate-CoA ligase, ADP-forming, beta subunit (sucla2), nuclear gene encoding mitochondrial protein, mRNA	SUCLA2	Sucla2	30.4704	65.3708	2.14539
61651745	NM_001013296	baxb	Danio rerio bcl2-associated X protein, b (baxb), mRNA	na	na	11.1853	23.9768	2.14359
157311702	NM_001105108	zgc:171753	Danio rerio zgc:171753 (zgc:171753), mRNA	THOC4	Thoc4	18.5137	39.5844	2.13812
41056006	NM_200566	polr1c	Danio rerio polymerase (RNA) I polypeptide C (polr1c), mRNA	POLR1C	Polr1c	5.39982	11.536	2.13637
50080169	NM_001001943	wwp1	Danio rerio WW domain containing E3 ubiquitin protein ligase 1 (wwp1), mRNA	SMURF1	Smurf1	5.39982	11.536	2.13637
71534261	NM_213356	ubin	Danio rerio ataxin-1 ubiquitin-like interacting protein (ubin), mRNA	UBQLN4	Ubqln4	35.4845	75.7758	2.13546
292620480				na	na	23.5278	50.2156	2.13431
50726887	NM_213342	ddc	Danio rerio dopa decarboxylase (ddc), mRNA	DDC	Ddc	8.48543	18.0957	2.13256
50539951	NM_001002446	cldn10l1b	Danio rerio claudin 10-like 1b (cldn10l1b), mRNA	na	na	79.8402	169.874	2.12767
292625023				na	na	9.25683	19.6791	2.1259
189524302	XM_001339642		PREDICTED: Danio rerio similar to UDP glucuronosyltransferase 2 family, polypeptide B37 (LOC799305), mRNA	na	na	12.3424	26.2388	2.1259
62955170	NM_001017601	zgc:110288	Danio rerio zgc:110288 (zgc:110288), mRNA	FCF1	Gm11221	13.1138	27.8222	2.12159
171460992	NM_200040	rhogb	Danio rerio ras homolog gene family, member Gb (rhogb), mRNA	na	na	5.01412	10.6312	2.12026
302632527				na	na	11.9567	25.334	2.1188
41055248	NM_201092	zgc:55536	Danio rerio zgc:55536 (zgc:55536), mRNA	na	na	6.94263	14.7028	2.11775
41393082	NM_201459	arcn1	Danio rerio archain 1 (arcn1), mRNA	ARCN1	Arcn1	8.87113	18.7743	2.11634
50878290	NM_001001818	gnai2l	Danio rerio guanine nucleotide binding protein (G protein), alpha inhibiting activity polypeptide 2, like (gnai2l), mRNA	na	na	36.2559	76.6806	2.11498
153791613	NM_001100028	si:dkeyp-20g2.6	Danio rerio si:dkeyp-20g2.6 (si:dkeyp-20g2.6), mRNA	na	na	5.78552	12.2146	2.11124
54400407	NM_001005955	zgc:103624	Danio rerio zgc:103624 (zgc:103624), mRNA	na	na	5.78552	12.2146	2.11124
47086774	NM_212630	ewsr1b	Danio rerio Ewing sarcoma breakpoint region 1b (ewsr1b), mRNA	na	na	85.6257	180.505	2.10807
74315934	NM_001033101	zgc:111974	Danio rerio zgc:111974 (zgc:111974), mRNA	BLOC1S2	Bloc1s2	8.48543	17.8695	2.10591
292621451				na	na	2232.44	4701.04	2.10579
47086462	NM_212788	zgc:85763	Danio rerio zgc:85763 (zgc:85763), mRNA	ECHDC2	Echdc2	49.7555	104.729	2.10487
50540111	NM_001002521	sec11a	Danio rerio SEC11 homolog A (S. cerevisiae) (sec11a), mRNA	SEC11A	Sec11a	77.9117	163.992	2.10485
71892459	NM_001030275	si:dkey-34f16.5	Danio rerio si:dkey-34f16.5 (si:dkey-34f16.5), mRNA	C2orf79	na	11.1853	23.5244	2.10315
54400471	NM_001005985	zgc:103545	Danio rerio zgc:103545 (zgc:103545), mRNA	RWDD4A	Rwdd4a	26.9991	56.7753	2.10286
292622651				na	na	175.88	369.605	2.10146
62990131	NM_001002069	rpl37	Danio rerio ribosomal protein L37 (rpl37), mRNA	na	na	19.2851	40.4892	2.09951
160333656	NM_001110380	acp6	Danio rerio acid phosphatase 6, lysophosphatidic (acp6), mRNA	ACP6	Acp6	8.09973	16.9647	2.09448
47087414	NM_213436	plekha1	Danio rerio pleckstrin homology domain containing, family A (phosphoinositide binding specific) member 1 (plekha1), mRNA	PLEKHA1	Plekha1	5.39982	11.3098	2.09448
268834732	NM_001023581	tmem167a	Danio rerio transmembrane protein 167A (tmem167a), mRNA	na	na	82.5401	172.814	2.0937
113676720	NM_001045463	nucb1	Danio rerio nucleobindin 1 (nucb1), mRNA	NUCB1	Nucb1	6.17122	12.8932	2.08925
148237096	NM_001089352	atg4b	Danio rerio ATG4 autophagy related 4 homolog B (S. cerevisiae) (atg4b), mRNA	ATG4B	Atg4b	11.1853	23.2982	2.08293
292616797				na	na	596.68	1240.91	2.0797
292610920				na	na	12.7281	26.465	2.07925
121583793	NM_001079956	zgc:158151	Danio rerio zgc:158151 (zgc:158151), mRNA	na	na	9.25683	19.2267	2.07703
292629771				na	na	14.271	29.6317	2.07637
161016848	NM_001110833	ccdc94	Danio rerio coiled-coil domain containing 94 (ccdc94), mRNA	na	na	5.01412	10.405	2.07515
82658255	NM_001037385	slc22a18	Danio rerio solute carrier family 22 (organic cation transporter), member 18 (slc22a18), mRNA	SLC22A18	Slc22a18	55.1553	113.777	2.06284
41055794	NM_200170	actr10	Danio rerio actin-related protein 10 homolog (S. cerevisiae) (actr10), mRNA	na	na	11.1853	23.072	2.0627
62955526	NM_001017777	bre	Danio rerio brain and reproductive organ-expressed protein (bre), mRNA	BRE	Bre	34.3274	70.7995	2.06248
56090159	NM_213273	mcrs1	Danio rerio microspherule protein 1 (mcrs1), mRNA	MCRS1	Gm13127	13.4996	27.8222	2.06097
41152438	NM_199636	rpl10a	Danio rerio ribosomal protein L10a (rpl10a), mRNA	RPL10A	na	2339.28	4813.69	2.05777
47086758	NM_212638	drg2	Danio rerio developmentally regulated GTP binding protein 2 (drg2), mRNA	DRG2	Drg2	22.7564	46.8227	2.05756
109254775	NM_001007120	homez	Danio rerio homeodomain leucine zipper gene (homez), mRNA	na	na	32.0132	65.8232	2.05613
41054979	NM_201054	tbca	Danio rerio tubulin cofactor a (tbca), mRNA	TBCA	Tbca	9.25683	19.0005	2.05259
50539853	NM_001002393	zgc:92714	Danio rerio zgc:92714 (zgc:92714), mRNA	CCDC75	Ccdc75	5.39982	11.0836	2.05259
54400469	NM_001005984	ercc8	Danio rerio excision repair cross-complementing rodent repair deficiency, complementation group 8 (ercc8), mRNA	ERCC8	Ercc8	5.39982	11.0836	2.05259
41055641	NM_200198	zgc:56136	Danio rerio zgc:56136 (zgc:56136), mRNA	HEBP2	Hebp2	30.0847	61.7516	2.05259
255652916	NM_212904	chmp2bl	Danio rerio chromatin modifying protein 2B, like (chmp2bl), mRNA	na	na	21.2136	43.4297	2.04726
47575846	NM_212827	mao	Danio rerio monoamine oxidase (mao), mRNA	MAOB	Maob	28.5419	58.3587	2.04467
46309492	NM_207062	klf12a	Danio rerio Kruppel-like factor 12a (klf12a), mRNA	na	na	12.7281	26.0126	2.04371
187960124				na	na	23.9135	48.8584	2.04313
125845146	XM_001338242		PREDICTED: Danio rerio expressed sequence DQ017630 (gb:dq017630), mRNA	na	na	11.1853	22.8458	2.04248
41054747	NM_199533	rap1b	Danio rerio RAS related protein 1b (rap1b), mRNA	RAP1B	Rap1b	42.0415	85.7285	2.03914
62955394	NM_001017713	idh3g	Danio rerio isocitrate dehydrogenase 3 (NAD+) gamma (idh3g), nuclear gene encoding mitochondrial protein, mRNA	na	na	15.4281	31.4413	2.03793
295835005				na	na	7.32833	14.929	2.03716
45387790	NM_205691	gadd45g	Danio rerio growth arrest and DNA-damage-inducible, gamma (gadd45g), mRNA	GADD45G	Gadd45g	70.1977	142.956	2.03648
50540213	NM_001002574	nr1h4	Danio rerio nuclear receptor subfamily 1, group H, member 4 (nr1h4), mRNA	NR1H4	Nr1h4	26.9991	54.9657	2.03584
50539823	NM_001002382	rbm34	Danio rerio RNA binding motif protein 34 (rbm34), mRNA	RBM34	Rbm34	6.55692	13.3456	2.03534
58801517	NM_199744	ss18	Danio rerio synovial sarcoma translocation, chromosome 18 (H. sapiens) (ss18), mRNA	SS18	Ss18	18.128	36.87	2.03388
139948839	NM_001083835	vcam1	Danio rerio vascular cell adhesion molecule 1 (vcam1), mRNA	VCAM1	Vcam1	11.571	23.5244	2.03304
116517249	NM_001077378	zc3hc1	Danio rerio zinc finger, C3HC-type containing 1 (zc3hc1), mRNA	ZC3HC1	Zc3hc1	5.01412	10.1788	2.03004
50345017	NM_001002183	cdc42ep4a	Danio rerio CDC42 effector protein (Rho GTPase binding) 4a (cdc42ep4a), mRNA	na	na	10.0282	20.3577	2.03004
41055495	NM_201142	zgc:56049	Danio rerio zgc:56049 (zgc:56049), mRNA	RAB1B	Rab1b	13.4996	27.3698	2.02746
292615669				na	na	308.175	624.529	2.02654
47086640	NM_212701	hlx1	Danio rerio H2.0-like homeo box 1 (Drosophila) (hlx1), mRNA	HLX	Hlx	16.9709	34.3819	2.02594
189536214	XM_680749		PREDICTED: Danio rerio similar to magnesium-dependent phosphatase-1 (LOC557652), mRNA	na	na	8.48543	17.1909	2.02594
41151995	NM_201316	yars	Danio rerio tyrosyl-tRNA synthetase (yars), mRNA	YARS	Yars	54.7696	110.836	2.02368
162138973	NM_001111247	zgc:100914	Danio rerio zgc:100914 (zgc:100914), mRNA	CTPS	Ctps	7.71403	15.6076	2.02327
40254658	NM_181601	bactin2	Danio rerio bactin2 (bactin2), mRNA	ACTG1	Actg1	529.568	1070.59	2.02162
42627880	NM_201455	cct2	Danio rerio chaperonin containing TCP1, subunit 2 (beta) (cct2), mRNA	CCT2	Cct2	18.128	36.6438	2.0214
27545290	NM_173270	atp6v1h	Danio rerio ATPase, H+ transporting, lysosomal, V1 subunit H (atp6v1h), mRNA	ATP6V1H	Atp6v1h	21.5993	43.6559	2.02117
41056070	NM_200078	cited3	Danio rerio Cbp/p300-interacting transactivator, with Glu/Asp-rich carboxy-terminal domain, 3 (cited3), mRNA	na	na	10.4139	21.0363	2.02001
50539713	NM_001002323	nudt2	Danio rerio nudix (nucleoside diphosphate linked moiety X)-type motif 2 (nudt2), mRNA	NUDT2	Nudt2	10.4139	21.0363	2.02001
131890015	NM_001083006	wasla	Danio rerio Wiskott-Aldrich syndrome-like a (wasla), mRNA	WASL	Wasl	10.4139	21.0363	2.02001
50540223	NM_001002579	gcshb	Danio rerio glycine cleavage system protein H (aminomethyl carrier), b (gcshb), mRNA	na	na	55.541	112.193	2.02001
49227271	NM_001001814	taz	Danio rerio tafazzin (taz), mRNA	TAZ	Taz	6.94263	14.0242	2.02001
38707982	NM_198908	aco2	Danio rerio aconitase 2, mitochondrial (aco2), nuclear gene encoding mitochondrial protein, mRNA	ACO2	Aco2	20.0565	40.4892	2.01876
216548165	NM_001002695	zgc:92631	Danio rerio zgc:92631 (zgc:92631), mRNA	na	na	165.852	334.545	2.01713
47550808	NM_214767	zgc:63554	Danio rerio zgc:63554 (zgc:63554), mRNA	UBE2J1	Ube2j1	17.7423	35.739	2.01435
41054558	NM_200544	zcchc17	Danio rerio zinc finger, CCHC domain containing 17 (zcchc17), mRNA	ZCCHC17	Zcchc17	11.571	23.2982	2.0135
40548311	NM_199275	arf5	Danio rerio ADP-ribosylation factor 5 (arf5), mRNA	ARF4	Arf4	47.4413	95.4549	2.01206
50344837	NM_001002092	zgc:86915	Danio rerio zgc:86915 (zgc:86915), mRNA	na	na	80.6116	162.183	2.01191
292618008				na	na	16.1995	32.5723	2.0107
292618979				na	na	10.0282	20.1315	2.00748
268607504	NM_001002427	eny2	Danio rerio zgc:92656 (zgc:92656), mRNA	na	na	7.32833	14.7028	2.00629
41151983	NM_201322	atp6v1c1a	Danio rerio ATPase, H+ transporting, lysosomal, V1 subunit C, isoform 1a (atp6v1c1a), mRNA	ATP6V1C1	Atp6v1c1	19.6708	39.3582	2.00085
165377124	NM_001037683	tgfbr1a	Danio rerio transforming growth factor, beta receptor I a (tgfbr1a), mRNA	na	na	10.4139	5.20252	-2.00171
50344991	NM_001002168	zgc:91964	Danio rerio zgc:91964 (zgc:91964), mRNA	na	na	18.128	9.04786	-2.00356
41053906	NM_199978	gas6	Danio rerio growth arrest-specific 6 (gas6), mRNA	GAS6	Gas6	20.4422	10.1788	-2.0083
50540439	NM_001002686	blvrb	Danio rerio biliverdin reductase B (flavin reductase (NADPH)) (blvrb), mRNA	BLVRB	Blvrb	12.7281	6.3335	-2.00965
292609762				na	na	12.7281	6.3335	-2.00965
41055737	NM_200966	psmc2	Danio rerio proteasome (prosome, macropain) 26S subunit, ATPase 2 (psmc2), mRNA	PSMC2	Psmc2	63.6407	31.6675	-2.00965
18858866	NM_131867	hsf2	Danio rerio heat shock factor 2 (hsf2), mRNA	HSF2	Hsf2	43.1986	21.4887	-2.0103
113674788	NM_001045275	zgc:136353	Danio rerio zgc:136353 (zgc:136353), mRNA	na	na	186.294	92.5144	-2.01367
116268062	NM_001077334	zgc:153035	Danio rerio zgc:153035 (zgc:153035), mRNA	HLF	Hlf	15.0424	7.46448	-2.01519
55925557	NM_001007293	mospd2	Danio rerio motile sperm domain containing 2 (mospd2), mRNA	MOSPD2	Mospd2	115.325	57.2277	-2.01519
62955498	NM_001017763	zgc:112084	Danio rerio zgc:112084 (zgc:112084), mRNA	HEXA	Hexa	10.0282	4.97632	-2.01519
54400397	NM_001005946	zgc:103681	Danio rerio zgc:103681 (zgc:103681), mRNA	na	na	29.699	14.7028	-2.01996
171462828	NM_001044957	pus7l	Danio rerio pseudouridylate synthase 7 homolog (S. cerevisiae)-like (pus7l), mRNA	na	na	12.3424	6.10731	-2.02093
190194223	NM_001128286	zgc:175137	Danio rerio zgc:175137 (zgc:175137), mRNA	na	na	12.3424	6.10731	-2.02093
66773069	NM_001024436	zgc:109930	Danio rerio zgc:109930 (zgc:109930), mRNA	na	na	145.409	71.9305	-2.02153
292609715				na	na	51.684	25.5602	-2.02205
52218933	NM_001004545	mpdu1a	Danio rerio mannose-P-dolichol utilization defect 1a (mpdu1a), mRNA	na	na	31.6275	15.6076	-2.02642
62955206	NM_001017619	dcxr	Danio rerio dicarbonyl/L-xylulose reductase (dcxr), mRNA	DCXR	Dcxr	208.664	102.919	-2.02746
41054708	NM_199539	zgc:56200	Danio rerio zgc:56200 (zgc:56200), mRNA	na	na	16.9709	8.36927	-2.02776
121582375	NM_001079969	spoplb	Danio rerio speckle-type POZ protein-like b (spoplb), mRNA	na	na	26.6134	13.1194	-2.02855
82658221				ACOT9	na	118.41	58.3587	-2.02901
70887662	NM_001025516	zgc:114097	Danio rerio zgc:114097 (zgc:114097), mRNA	MLF2	Mlf2	21.5993	10.6312	-2.03168
212549733	NM_001014815	zgc:110542	Danio rerio zgc:110542 (zgc:110542), mRNA	na	na	11.9567	5.88111	-2.03308
41054342	NM_199730	dgat1a	Danio rerio diacylglycerol O-acyltransferase homolog 1a (mouse) (dgat1a), mRNA	DGAT1	Dgat1	40.4987	19.9053	-2.03457
70887600	NM_001025452	zgc:123170	Danio rerio zgc:123170 (zgc:123170), mRNA	TSN	Tsn	23.5278	11.536	-2.03951
229577150	NM_001007329	slc7a3	Danio rerio solute carrier family 7 (cationic amino acid transporter, y+ system), member 3 (slc7a3), mRNA	na	na	79.4545	38.9058	-2.04223
46309518	NM_207074	zgc:77241	Danio rerio zgc:77241 (zgc:77241), mRNA	C1orf128	1110049F12Rik	48.9841	23.9768	-2.04298
27545250	NM_173247	slc25a5	Danio rerio solute carrier family 25 alpha, member 5 (slc25a5), nuclear gene encoding mitochondrial protein, mRNA	SLC25A5	Gm5560	16.1995	7.91688	-2.04619
18858710	NM_131085	foxo3b	Danio rerio forkhead box O3b (foxo3b), mRNA	FOXO3	Foxo3	11.571	5.65491	-2.04619
47271423	NM_131811	cx27.5	Danio rerio connexin 27.5 (cx27.5), mRNA	na	na	11.571	5.65491	-2.04619
292621223				na	na	11.571	5.65491	-2.04619
62751900	NM_201584	rpl12	Danio rerio ribosomal protein L12 (rpl12), mRNA	na	Gm9396	1589.86	775.854	-2.04918
292616959				na	na	595.909	290.662	-2.05017
308153270				na	na	68.6549	33.4771	-2.0508
292621037				na	na	122.267	59.4897	-2.05527
50345051	NM_001002197	zgc:91852	Danio rerio zgc:91852 (zgc:91852), mRNA	SH3BGRL2	Sh3bgrl2	38.1844	18.5481	-2.05867
292628094				na	na	11.1853	5.42872	-2.0604
292621275				na	na	11.1853	5.42872	-2.0604
94536915	NM_001040336	st7	Danio rerio suppression of tumorigenicity 7 (st7), mRNA	ST7	St7	11.1853	5.42872	-2.0604
292619520				na	na	21.985	10.6312	-2.06796
41053663	NM_200865	scp2	Danio rerio sterol carrier protein 2 (scp2), mRNA	SCP2	Scp2	50.5269	24.4292	-2.0683
292619095				na	na	59.0123	28.5008	-2.07055
52218865	NM_001004494	prc1a	Danio rerio protein regulator of cytokinesis 1 (prc1), mRNA	na	na	156.98	75.7758	-2.07164
292610882				na	na	28.1562	13.5718	-2.07461
41053348	NM_200020	btg1	Danio rerio B-cell translocation gene 1 (btg1), mRNA	BTG1	Btg1	218.693	105.408	-2.07473
189521694	XM_001923377		PREDICTED: Danio rerio phosphorylase kinase, alpha 1 (muscle) (phka1), mRNA	na	na	10.7996	5.20252	-2.07585
57768897	NM_001003763	eif3ha	Danio rerio eukaryotic translation initiation factor 3, subunit H, a (eif3ha), mRNA	na	na	10.7996	5.20252	-2.07585
51871371	NM_001004114	phf20b	Danio rerio zgc:91986 (zgc:91986), mRNA	na	na	10.7996	5.20252	-2.07585
292610842				na	na	19.2851	9.27406	-2.07946
292610464				na	na	42.8129	20.5839	-2.07992
61806672	NM_001013548	pop5	Danio rerio processing of precursor 5, ribonuclease P/MRP subunit (S. cerevisiae) (pop5), mRNA	POP5	Pop5	12.7281	6.10731	-2.08409
45387704	NM_205646	zgc:77147	Danio rerio zgc:77147 (zgc:77147), mRNA	STARD10	Stard10	12.7281	6.10731	-2.08409
41055916	NM_201001	arl2bp	Danio rerio ADP-ribosylation factor-like 2 binding protein (arl2bp), mRNA	ARL2BP	Arl2bp	27.3848	13.1194	-2.08735
292610093				na	na	10.4139	4.97632	-2.0927
41054739	NM_201132	tial1	Danio rerio TIA1 cytotoxic granule-associated RNA binding protein-like 1 (tial1), mRNA	TIAL1	Tial1	70.5834	33.7033	-2.09426
47550712	NM_214700	ola1	Danio rerio Obg-like ATPase 1 (ola1), mRNA	OLA1	Ola1	762.917	364.176	-2.09491
117606223	NM_001077554	tat	Danio rerio tyrosine aminotransferase (tat), nuclear gene encoding mitochondrial protein, mRNA	TAT	Tat	161.223	76.9068	-2.09634
40254701	NM_131405	prox1	Danio rerio prospero-related homeobox gene 1 (prox1), mRNA	PROX1	Prox1	70.1977	33.4771	-2.09689
54400363	NM_001005929	paxip1	Danio rerio PAX interacting (with transcription-activation domain) protein 1 (paxip1), mRNA	PAXIP1	Paxip1	12.3424	5.88111	-2.09866
41055459	NM_201104	atxn3	Danio rerio ataxin 3 (atxn3), mRNA	ATXN3	Atxn3	18.5137	8.82166	-2.09866
158534038	NM_001110120	zgc:171429	Danio rerio zgc:171429 (zgc:171429), mRNA	CARKD	Carkd	18.5137	8.82166	-2.09866
292619382				na	na	22.3707	10.6312	-2.10424
169234901	NM_001115057	zgc:174906	Danio rerio zgc:174906 (zgc:174906), mRNA	na	na	20.0565	9.50025	-2.11115
292617879				na	na	20.0565	9.50025	-2.11115
27545264	NM_173257	mcm2	Danio rerio MCM2 minichromosome maintenance deficient 2, mitotin (S. cerevisiae) (mcm2), mRNA	MCM2	Mcm2	11.9567	5.65491	-2.1144
27545214	NM_173228	f7i	Danio rerio coagulation factor VIIi (f7i), mRNA	na	na	900.227	425.249	-2.11694
41054316	NM_199748	zgc:63962	Danio rerio zgc:63962 (zgc:63962), mRNA	CCDC28A	Ccdc28a	99.1253	46.8227	-2.11704
162139011	NM_001111229	zgc:172082	Danio rerio zgc:172082 (zgc:172082), mRNA	PHOSPHO2	Phospho2	63.255	29.8579	-2.11853
292610474				na	na	78.2974	36.87	-2.12361
62955166	NM_001017599	zgc:110292	Danio rerio zgc:110292 (zgc:110292), mRNA	na	na	31.2418	14.7028	-2.12489
83025055	NM_001037557	zgc:123007	Danio rerio zgc:123007 (zgc:123007), mRNA	AGXT2L2	Agxt2l2	17.3566	8.14307	-2.13145
71480073	NM_001029961	zgc:112345	Danio rerio zgc:112345 (zgc:112345), mRNA	EXOSC3	Exosc3	21.2136	9.95265	-2.13145
47086844	NM_212593	kiaa0907	Danio rerio KIAA0907 protein (kiaa0907), mRNA	KIAA0907	2810403A07Rik	11.571	5.42872	-2.13145
41054771	NM_200473	ube3c	Danio rerio ubiquitin protein ligase E3C (ube3c), mRNA	UBE3C	Ube3c	15.4281	7.23829	-2.13145
47106079	NM_200318	arl4l	Danio rerio ADP-ribosylation factor-like 4, like (arl4l), mRNA	na	na	92.1826	43.2035	-2.13368
47087362	NM_213407	zranb2	Danio rerio zinc finger, RAN-binding domain containing 2 (zranb2), mRNA	ZRANB2	Zranb2	40.1129	18.7743	-2.13659
50540263	NM_001002599	sult1st6	Danio rerio sulfotransferase family 1, cytosolic sulfotransferase 6 (sult1st6), mRNA	na	LOC100039077	58.6266	27.3698	-2.14202
90093325	NM_001039924	graspl	Danio rerio GRP1 (general receptor for phosphoinositides 1)-associated scaffold protein like (graspl), mRNA	GRASP	Grasp	16.9709	7.91688	-2.14363
62955486	NM_001017757	zgc:112519	Danio rerio zgc:112519 (zgc:112519), mRNA	PDRG1	Pdrg1	16.9709	7.91688	-2.14363
292610025				na	na	11.1853	5.20252	-2.14999
41053956	NM_199938	wasb	Danio rerio Wiskott-Aldrich syndrome (eczema-thrombocytopenia) b (wasb), mRNA	WAS	Was	11.1853	5.20252	-2.14999
121583668	NM_001079946	zgc:123178	Danio rerio zgc:123178 (zgc:123178), mRNA	GLTSCR2	Gltscr2	107.996	50.2156	-2.15065
66392149	NM_001020468	ing4	Danio rerio inhibitor of growth family, member 4 (ing4), mRNA	ING4	Ing4	29.699	13.798	-2.15242
41054931	NM_200361	eps8l3	Danio rerio EPS8-like 3 (eps8l3), mRNA	na	na	16.5852	7.69068	-2.15653
37620186	NM_198067	mmp2	Danio rerio matrix metalloproteinase 2 (mmp2), mRNA	MMP2	Mmp2	43.97	20.3577	-2.15987
41054488	NM_199644	arl4d	Danio rerio ADP-ribosylation factor-like 4D (arl4d), mRNA	ARL4D	LOC100038842	12.7281	5.88111	-2.16424
192453597	NM_001128795	si:dkeyp-110c7.1	Danio rerio si:dkeyp-110c7.1 (si:dkeyp-110c7.1), mRNA	na	na	12.7281	5.88111	-2.16424
62955122				C11orf73	l7Rn6	18.128	8.36927	-2.16602
18859300	NM_131444	gnb2l1	Danio rerio guanine nucleotide binding protein (G protein), beta polypeptide 2-like 1 (gnb2l1), mRNA	GNB2L1	Gnb2l1	1321.03	609.6	-2.16704
122114619	NM_001080166	opa3	Danio rerio optic atrophy 3 (opa3), nuclear gene encoding mitochondrial protein, mRNA	OPA3	Opa3	10.7996	4.97632	-2.1702
239582726	NM_001020802	grn1	Danio rerio granulin 1 (grn1), mRNA	na	na	168.937	77.8116	-2.17111
62955374	NM_001017703	srd5a2a	Danio rerio zgc:112208 (zgc:112208), mRNA	na	na	186.679	85.9547	-2.17184
148225437	NM_001089547	zgc:158803	Danio rerio zgc:158803 (zgc:158803), mRNA	na	na	55.541	25.5602	-2.17295
187608078	NM_001126463	igfbp5a	Danio rerio insulin-like growth factor binding protein 5a (igfbp5a), mRNA	na	na	48.2127	22.1673	-2.17495
47087356	NM_213408	slc25a22	Danio rerio solute carrier family 25 (mitochondrial carrier: glutamate), member 22 (slc25a22), nuclear gene encoding mitochondrial protein, mRNA	na	na	14.271	6.5597	-2.17555
41053530	NM_200839	eif3ea	Danio rerio eukaryotic translation initiation factor 3, subunit E, a (eif3ea), mRNA	EIF3E	Eif3e	174.723	80.2998	-2.17588
41282124	NM_131682	alas2	Danio rerio aminolevulinate, delta-, synthetase 2 (alas2), nuclear gene encoding mitochondrial protein, mRNA	na	na	23.1421	10.6312	-2.1768
292622270				na	na	6575.82	3009.09	-2.18532
167963493	NM_001114720	si:dkey-170o10.3	Danio rerio si:dkey-170o10.3 (si:dkey-170o10.3), mRNA	COQ4	Coq4	42.0415	19.2267	-2.18662
41152123	NM_200775	mrp63	Danio rerio mitochondrial ribosomal protein 63 (mrp63), nuclear gene encoding mitochondrial protein, mRNA	MRP63	Mrp63	10.4139	4.75013	-2.19235
41055903	NM_200569	tsc22d3	Danio rerio TSC22 domain family, member 3 (tsc22d3), mRNA	na	na	558.11	254.471	-2.19322
148887471	NM_001044754	si:ch211-51e12.7	Danio rerio si:ch211-51e12.7 (si:ch211-51e12.7), mRNA	na	na	39.3415	17.8695	-2.2016
192451504	NM_001128775	LOC792613	Danio rerio hypothetical LOC792613 (LOC792613), mRNA	na	na	828.872	376.391	-2.20216
56693362	NM_001008645	dhcr24	Danio rerio 24-dehydrocholesterol reductase (dhcr24), mRNA	DHCR24	Dhcr24	11.9567	5.42872	-2.2025
47085998	NM_213203	zgc:77778	Danio rerio zgc:77778 (zgc:77778), mRNA	C6orf58	2310057J18Rik	305.09	138.432	-2.20389
292629111				na	na	21.985	9.95265	-2.20896
295834993				na	na	741.318	335.223	-2.21142
41055455	NM_200629	zgc:63489	Danio rerio zgc:63489 (zgc:63489), mRNA	na	na	18.5137	8.36927	-2.2121
292613874				na	na	15.0424	6.78589	-2.21671
67078407	NM_001024735	eif3m	Danio rerio eukaryotic translation initiation factor 3, subunit M (eif3m), mRNA	EIF3M	Eif3m	16.5852	7.46448	-2.22188
147903734	NM_001089332	zgc:162198	Danio rerio zgc:162198 (zgc:162198), mRNA	na	na	28.1562	12.667	-2.2228
56744250	NM_130912	cat	Danio rerio catalase (cat), mRNA	CAT	Cat	901.384	405.344	-2.22375
41056138	NM_200674	zgc:63779	Danio rerio zgc:63779 (zgc:63779), mRNA	DUS3L	Dus3l	16.1995	7.23829	-2.23802
189536418	XM_001921694		PREDICTED: Danio rerio similar to bin3, bicoid-interacting 3 (LOC100151157), mRNA	MEPCE	Mepce	51.2983	22.8458	-2.24541
47085934	NM_213162	agxt	Danio rerio alanine-glyoxylate aminotransferase (agxt), mRNA	AGXT	Agxt	276.934	123.277	-2.24643
41393130	NM_201487	dlst	Danio rerio dihydrolipoamide S-succinyltransferase (dlst), mRNA	DLST	Dlst	33.556	14.929	-2.24771
51011050	NM_001003482	zgc:91810	Danio rerio zgc:91810 (zgc:91810), mRNA	na	na	11.1853	4.97632	-2.24771
65301435	NM_194394	mcl1b	Danio rerio myeloid cell leukemia sequence 1b (mcl1b), mRNA	MCL1	Mcl1	12.7281	5.65491	-2.25081
41152356	NM_200366	prelid1	Danio rerio PRELI domain containing 1 (prelid1), mRNA	na	na	14.271	6.3335	-2.25325
50540141	NM_001002540	zgc:92794	Danio rerio zgc:92794 (zgc:92794), mRNA	C9orf23	2810432D09Rik	17.3566	7.69068	-2.25683
71834539	NM_001030199	zgc:114142	Danio rerio zgc:114142 (zgc:114142), mRNA	na	na	17.3566	7.69068	-2.25683
292616098				na	na	166.237	73.5139	-2.26131
47087452	NM_213463	eif3c	Danio rerio eukaryotic translation initiation factor 3, subunit C (eif3c), mRNA	EIF3CL	Eif3c	24.6849	10.8574	-2.27355
47087408	NM_213437	fpgs	Danio rerio folylpolyglutamate synthase (fpgs), nuclear gene encoding mitochondrial protein, mRNA	FPGS	Fpgs	23.1421	10.1788	-2.27355
312283688				na	na	69.4263	30.5365	-2.27355
50539757	NM_001002345	zgc:92183	Danio rerio zgc:92183 (zgc:92183), mRNA	na	na	12.3424	5.42872	-2.27355
51010930	NM_001003424	zgc:92775	Danio rerio zgc:92775 (zgc:92775), mRNA	POMP	Pomp	128.824	56.5491	-2.2781
41053380	NM_200003	h3f3c	Danio rerio H3 histone, family 3C (h3f3c), mRNA	na	na	227.564	99.5265	-2.28647
160333704	NM_001110384	vtg2	Danio rerio vitellogenin 2 (vtg2), transcript variant 2, mRNA	na	na	104.525	45.6917	-2.28762
292621797				na	na	80.2259	35.0605	-2.28822
62955554				na	na	16.5852	7.23829	-2.29131
113678675	NM_001044945	sin3b	Danio rerio SIN3 homolog B, transcription regulator (yeast) (sin3b), mRNA	SIN3B	Sin3b	13.4996	5.88111	-2.29541
62122764	NM_001014292	hmgcrb	Danio rerio 3-hydroxy-3-methylglutaryl-Coenzyme A reductase b (hmgcrb), mRNA	na	na	25.4563	11.0836	-2.29675
153792018	NM_001100015	si:dkey-69h6.7	Danio rerio si:dkey-69h6.7 (si:dkey-69h6.7), mRNA	CHFR	Chfr	11.9567	5.20252	-2.29826
121582343	NM_001079967	zgc:153456	Danio rerio zgc:153456 (zgc:153456), mRNA	N4BP2	N4bp2	10.4139	4.52393	-2.30197
57525725	NM_001003598	nutf2	Danio rerio nuclear transport factor 2 (nutf2), mRNA	na	na	92.1826	40.0368	-2.30245
113678457	NM_001044913	vtg2	Danio rerio vitellogenin 2 (vtg2), transcript variant 1, mRNA	na	na	347.903	150.873	-2.30593
123701428	NM_001080692	ugt5b4	Danio rerio zgc:158224 (zgc:158224), mRNA	na	na	23.5278	10.1788	-2.31144
33504534	NM_182874	timp2a	Danio rerio tissue inhibitor of metalloproteinase 2a (timp2a), mRNA	na	na	121.496	52.4776	-2.3152
50344955	NM_001002150	cav2	Danio rerio caveolin 2 (cav2), mRNA	CAV2	Cav2	18.8994	8.14307	-2.32091
41054722	NM_201167	zgc:56326	Danio rerio zgc:56326 (zgc:56326), mRNA	na	na	2970.29	1277.56	-2.32497
41054865	NM_200621	papolg	Danio rerio poly(A) polymerase gamma (papolg), mRNA	PAPOLG	Papolg	17.3566	7.46448	-2.32522
68448490	NM_001025165	metap1	Danio rerio methionyl aminopeptidase 1 (metap1), mRNA	METAP1	Metap1	35.8702	15.3814	-2.33206
124430523	NM_001080990	mfge8b	Danio rerio milk fat globule-EGF factor 8 protein (mfge8), mRNA	na	na	45.5128	19.4529	-2.33964
38488705	NM_198816	pfkfb4l	Danio rerio 6-phosphofructo-2-kinase/fructose-2,6-biphosphatase 4, like (pfkfb4l), mRNA	PFKFB4	Pfkfb4	31.2418	13.3456	-2.34098
41055767	NM_200512	zgc:66268	Danio rerio zgc:66268 (zgc:66268), mRNA	na	na	23.9135	10.1788	-2.34933
148357107	NM_001098389	zgc:162976	Danio rerio zgc:162976 (zgc:162976), mRNA	HEXIM1	Hexim1	15.4281	6.5597	-2.35195
130500548	NM_001082921	zgc:162126	Danio rerio zgc:162126 (zgc:162126), mRNA	na	na	123.039	52.0252	-2.36498
292609495				na	na	31.6275	13.3456	-2.36988
292618702				na	na	12.3424	5.20252	-2.3724
189533209	XM_001336788		PREDICTED: Danio rerio similar to P-selectin precursor (Granule membrane protein 140) (GMP-140) (PADGEM) (Leukocyte-endothelial cell adhesion molecule 3) (LECAM3) (CD62P antigen) (LOC796481), mRNA	SELP	Selp	12.3424	5.20252	-2.3724
55742103	NM_213510	gyg1	Danio rerio glycogenin 1 (gyg1), mRNA	GYG1	Gyg	146.181	61.5254	-2.37594
50344899	NM_001002122	ttc4	Danio rerio tetratricopeptide repeat domain 4 (ttc4), transcript variant 1, mRNA	na	na	17.7423	7.46448	-2.37689
292617809				na	na	96.8111	40.7154	-2.37775
117606243	NM_001077543	zgc:154110	Danio rerio zgc:154110 (zgc:154110), mRNA	na	na	10.7996	4.52393	-2.38723
113865948	NM_001045488	zgc:161979	Danio rerio zgc:161979 (zgc:161979), mRNA	na	na	5664.8	2372.8	-2.38739
292614939				na	na	32.0132	13.3456	-2.39879
189011581	NM_001127516	hmox1	Danio rerio heme oxygenase (decycling) 1 (hmox1), mRNA	na	na	110.311	45.9179	-2.40234
76253776	NM_001033730	zgc:114141	Danio rerio zgc:114141 (zgc:114141), mRNA	PDF	na	11.9567	4.97632	-2.40273
109254765	NM_131015	mafba	Danio rerio v-maf musculoaponeurotic fibrosarcoma oncogene family, protein B (avian) (mafba), mRNA	na	na	59.7837	24.8816	-2.40273
113675127	NM_001045253	si:ch211-199o1.5	Danio rerio si:ch211-199o1.5 (si:ch211-199o1.5), mRNA	NGRN	Ngrn	33.1703	13.798	-2.404
51010934	NM_001003426	zgc:92745	Danio rerio zgc:92745 (zgc:92745), mRNA	na	na	141.938	59.0373	-2.40421
38488699	NM_198804	pgam1a	Danio rerio phosphoglycerate mutase 1a (pgam1a), mRNA	PGAM1	Pgam1	141.552	58.8111	-2.4069
55741883	NM_001007038	abcc4	Danio rerio ATP-binding cassette, sub-family C (CFTR/MRP), member 4 (abcc4), mRNA	ABCC4	Abcc4	74.0547	30.7627	-2.40729
56118555	NM_001001833	ift20	Danio rerio intraflagellar transport protein 20 (ift20), mRNA	na	Ift20	37.0273	15.3814	-2.40729
160333681	NM_001110403	hspa8	Danio rerio heat shock protein 8 (hspa8), mRNA	HSPA8	Hspa8	527.254	218.958	-2.40801
229608929	NM_001160014	si:dkey-60a16.5	Danio rerio si:dkey-60a16.5 (si:dkey-60a16.5), mRNA	na	na	25.0706	10.405	-2.40947
82734211	NM_001037431	taf5	Danio rerio TAF5 RNA polymerase II, TATA box binding protein (TBP)-associated factor (taf5), mRNA	TAF5	Taf5	15.8138	6.5597	-2.41074
311314954				na	na	421.572	174.85	-2.41105
33504522	NM_182868	f9	Danio rerio coagulation factor IX (f9), mRNA	F9	F9	131.138	54.2872	-2.41564
51230649	NM_001003746	acat1	Danio rerio acetyl-Coenzyme A acetyltransferase 1 (acetoacetyl Coenzyme A thiolase) (acat1), nuclear gene encoding mitochondrial protein, mRNA	ACAT1	Acat1	49.7555	20.5839	-2.41721
41053978	NM_199922	rprd2	Danio rerio regulation of nuclear pre-mRNA domain containing 2 (rprd2), mRNA	na	na	10.4139	4.29773	-2.42312
121582379	NM_001079980	cd99	Danio rerio CD99 molecule (cd99), mRNA	na	na	20.8279	8.59547	-2.42312
47086228	NM_212905	zgc:77086	Danio rerio zgc:77086 (zgc:77086), mRNA	na	na	38.9558	16.06	-2.42565
50539729	NM_001002331	agxtl	Danio rerio alanine-glyoxylate aminotransferase, like (agxtl), mRNA	na	na	397.272	163.766	-2.42585
169790863	NM_001122613	sc:d158	Danio rerio sc:d158 (sc:d158), mRNA	na	na	14.271	5.88111	-2.42658
41056224	NM_200113	agps	Danio rerio alkylglycerone phosphate synthase (agps), mRNA	AGPS	Agps	64.7978	26.6912	-2.42769
292625184				na	na	33.556	13.798	-2.43195
50345041	NM_001002190	zgc:91870	Danio rerio zgc:91870 (zgc:91870), mRNA	C13orf15	1190002H23Rik	19.2851	7.91688	-2.43594
18858378	NM_131110	cahz	Danio rerio carbonic anhydrase (cahz), mRNA	na	na	23.1421	9.50025	-2.43594
292614157				na	na	142.71	58.3587	-2.44539
18859024	NM_131471	mhc1uba	Danio rerio major histocompatibility complex class I UBA gene (mhc1uba), mRNA	na	na	12.7281	5.20252	-2.44654
41053844	NM_200242	zgc:56041	Danio rerio zgc:56041 (zgc:56041), mRNA	EPS8	Eps8	17.7423	7.23829	-2.45117
50344911	NM_001002128	fntb	Danio rerio farnesyltransferase, CAAX box, beta (fntb), mRNA	FNTB	Fntb	31.6275	12.8932	-2.45304
41393100	NM_201469	fkbp4	Danio rerio FK506 binding protein 4 (fkbp4), mRNA	FKBP4	Fkbp4	94.8826	38.6796	-2.45304
50539983				DUSP23	Dusp23	13.8853	5.65491	-2.45543
61651857	NM_001013350	agtr2	Danio rerio angiotensin II receptor, type 2 (agtr2), mRNA	AGTR2	Agtr2	27.7705	11.3098	-2.45543
117606227	NM_001077551	agmat	Danio rerio zgc:153353 (zgc:153353), mRNA	AGMAT	Agmat	18.8994	7.69068	-2.45744
189521687	XM_001921268		PREDICTED: Danio rerio similar to Cyp2x12 protein (LOC100151204), mRNA	na	na	33.9417	13.798	-2.4599
50540499	NM_001002716	allc	Danio rerio allantoicase (allc), mRNA	ALLC	Allc	634.093	257.638	-2.46118
50233770	NM_131065	nr1d2b	Danio rerio nuclear receptor subfamily 1, group D, member 2b (nr1d2b), mRNA	NR1D2	Nr1d2	138.081	56.0967	-2.46148
113674257	NM_001045300	zgc:136758	Danio rerio zgc:136758 (zgc:136758), mRNA	HSPC159	1110067D22Rik	25.0706	10.1788	-2.46301
47271371	NM_131761	atp5g	Danio rerio ATP synthase, H+ transporting, mitochondrial F0 complex, subunit c (subunit 9) (atp5g), nuclear gene encoding mitochondrial protein, mRNA	ATP5G3	Atp5g3	91.0255	36.87	-2.46882
47086100	NM_213269	zgc:85727	Danio rerio zgc:85727 (zgc:85727), mRNA	na	na	22.3707	9.04786	-2.47248
50539845	NM_001002389	zgc:92046	Danio rerio zgc:92046 (zgc:92046), mRNA	na	na	39.7272	16.06	-2.47368
41053687	NM_200870	znrf1	Danio rerio zinc and ring finger 1 (znrf1), mRNA	ZNRF1	Znrf1	17.3566	7.01209	-2.47523
50233898	NM_200293	zgc:56488	Danio rerio zgc:56488 (zgc:56488), mRNA	DDRGK1	Ddrgk1	12.3424	4.97632	-2.48023
54400385	NM_001005940	cpt1b	Danio rerio carnitine palmitoyltransferase 1B (muscle) (cpt1b), nuclear gene encoding mitochondrial protein, mRNA	na	na	701.205	282.293	-2.48396
47086650	NM_212694	mkln1	Danio rerio muskelin 1, intracellular mediator containing kelch motifs (mkln1), mRNA	MKLN1	Mkln1	35.4845	14.2504	-2.49008
292620724				na	na	445.099	178.017	-2.50032
46309502	NM_207068	ehhadh	Danio rerio enoyl-Coenzyme A, hydratase/3-hydroxyacyl Coenzyme A dehydrogenase (ehhadh), mRNA	EHHADH	Ehhadh	263.82	105.181	-2.50824
41055623	NM_200944	eif6	Danio rerio eukaryotic translation initiation factor 6 (eif6), mRNA	EIF6	Eif6	69.812	27.8222	-2.50922
162287422	NM_001100056	LOC796447	Danio rerio hypothetical protein LOC796447 (LOC796447), mRNA	na	na	389.944	155.397	-2.50934
189527630	XM_001344781		PREDICTED: Danio rerio sb:cb124 (sb:cb124), mRNA	na	na	20.4422	8.14307	-2.51038
42543995	NM_201993	arcn1l	Danio rerio archain 1 like (arcn1l), mRNA	na	na	21.5993	8.59547	-2.51287
148539931	NM_001030119	si:dkey-51e6.1	Danio rerio si:dkey-51e6.1 (si:dkey-51e6.1), mRNA	na	na	131.91	52.4776	-2.51364
62955566	NM_001017797	zgc:112425	Danio rerio zgc:112425 (zgc:112425), mRNA	na	na	652.607	259.447	-2.51537
82658199	NM_001037381	zgc:123244	Danio rerio zgc:123244 (zgc:123244), mRNA	TMEM150B	Tmem150b	11.9567	4.75013	-2.51714
292628379				na	na	23.9135	9.50025	-2.51714
41151977	NM_201327	ssr1	Danio rerio signal sequence receptor, alpha (ssr1), mRNA	SSR1	Ssr1	43.97	17.4171	-2.52452
18859106	NM_130926	nme2b.1	Danio rerio non-metastatic cells 2b.1, protein (NM23B) expressed in (nme2b.1), mRNA	NME1	Nme1	294.676	116.717	-2.5247
41055031	NM_201062	cct8	Danio rerio chaperonin containing TCP1, subunit 8 (theta) (cct8), mRNA	CCT8	Cct8	302.776	119.884	-2.52557
167555231	NM_001114425	zgc:175096	Danio rerio zgc:175096 (zgc:175096), mRNA	na	na	24.6849	9.72645	-2.53791
55925461	NM_001007283	dio1	Danio rerio deiodinase, iodothyronine, type I (dio1), mRNA	na	na	112.625	44.3345	-2.54034
47086464	NM_212790	ypel3	Danio rerio yippee-like 3 (ypel3), mRNA	YPEL4	Ypel4	120.725	47.5013	-2.5415
268607718	NM_200797	zgc:73345	Danio rerio zgc:73345 (zgc:73345), mRNA	na	na	1285.16	504.871	-2.54552
292626717				na	na	81.383	31.8937	-2.55169
292630295				na	na	15.0424	5.88111	-2.55774
192455657	NM_001128749	zgc:194319	Danio rerio zgc:194319 (zgc:194319), mRNA	na	na	16.1995	6.3335	-2.55774
241982826	NM_001014369	si:dkey-31f5.7	Danio rerio si:dkey-31f5.7 (si:dkey-31f5.7), mRNA	na	na	12.7281	4.97632	-2.55774
41054100	NM_199861	ptplb	Danio rerio protein tyrosine phosphatase-like (proline instead of catalytic arginine), member b (ptplb), mRNA	PTPLB	Ptplb	103.368	40.263	-2.56732
71834481	NM_001030168	si:ch211-142e24.2	Danio rerio si:ch211-142e24.2 (si:ch211-142e24.2), mRNA	ENPP1	Enpp1	36.6416	14.2504	-2.57127
41054859	NM_200468	zgc:63631	Danio rerio zgc:63631 (zgc:63631), mRNA	EIF1AD	Eif1ad	34.3274	13.3456	-2.57219
148540077	NM_001045060	zgc:162356	Danio rerio zgc:162356 (zgc:162356), mRNA	na	na	30.8561	11.9884	-2.57383
47085982	NM_213192	pck2	Danio rerio phosphoenolpyruvate carboxykinase 2 (mitochondrial) (pck2), nuclear gene encoding mitochondrial protein, mRNA	PCK2	Pck2	425.814	164.671	-2.58585
83415147	NM_001037694	zgc:123246	Danio rerio zgc:123246 (zgc:123246), mRNA	LPAR2	Lpar2	119.182	45.9179	-2.59554
292623257				na	na	12.3424	4.75013	-2.59834
292609501				na	na	23.5278	9.04786	-2.60037
50540283	NM_001002609	psmb2	Danio rerio proteasome (prosome, macropain) subunit, beta type, 2 (psmb2), mRNA	PSMB2	Psmb2	45.8985	17.6433	-2.60146
41054514	NM_200548	pno1	Danio rerio partner of NOB1 homolog (S. cerevisiae) (pno1), mRNA	PNO1	Pno1	72.1262	27.596	-2.61365
51011062	NM_001003486	olfm1b	Danio rerio olfactomedin 1b (olfm1b), mRNA	na	na	270.377	103.372	-2.61558
292621639				na	na	104.139	39.8106	-2.61587
51556244	NM_205729	nr1d1	Danio rerio nuclear receptor subfamily 1, group d, member 1 (nr1d1), mRNA	NR1D1	Nr1d1	49.7555	19.0005	-2.61864
85060500	NM_001004497	slc25a43	Danio rerio solute carrier family 25, member 43 (slc25a43), nuclear gene encoding mitochondrial protein, mRNA	na	na	16.5852	6.3335	-2.61864
41053916	NM_199974	cox7a2l	Danio rerio cytochrome c oxidase subunit VIIa polypeptide 2 like (cox7a2l), nuclear gene encoding mitochondrial protein, mRNA	COX7A2L	Cox7a2l	151.966	57.9063	-2.62435
47086158	NM_212938	zgc:85939	Danio rerio zgc:85939 (zgc:85939), mRNA	AAMP	Aamp	138.467	52.7038	-2.62727
54400665	NM_001006082	eif1axa	Danio rerio eukaryotic translation initiation factor 1A, X-linked, a (eif1axa), mRNA	EIF1AX	Eif1ax	33.9417	12.8932	-2.63253
192451480				na	na	13.1138	4.97632	-2.63525
41055083	NM_201068	ephx1	Danio rerio epoxide hydrolase 1, microsomal (xenobiotic) (ephx1), mRNA	EPHX1	Ephx1	124.582	47.2751	-2.63525
292627851				na	na	45.8985	17.4171	-2.63525
41053944	NM_199946	mak	Danio rerio male germ cell-associated kinase (mak), mRNA	MAK	Mak	11.9567	4.52393	-2.643
189516882	XM_001335220		PREDICTED: Danio rerio hypothetical LOC795145 (LOC795145), mRNA	na	na	11.9567	4.52393	-2.643
113681094	NM_001045115	si:ch211-63o20.5	Danio rerio si:ch211-63o20.5 (si:ch211-63o20.5), mRNA	na	na	26.9991	10.1788	-2.65247
37700240	NM_198143	rpl13	Danio rerio ribosomal protein L13 (rpl13), mRNA	RPL13	Rpl13-ps3	917.969	345.628	-2.65594
47777320	NM_001001402	enc1	Danio rerio ectodermal-neural cortex (with BTB-like domain) (enc1), mRNA	na	na	49.3698	18.5481	-2.66171
292617155				na	na	96.4254	36.1914	-2.66431
41054372	NM_199713	calrl2	Danio rerio calreticulin, like 2 (calrl2), mRNA	CALR	Calr	106.454	39.8106	-2.674
57525840	NM_001003570	mfsd2ab	Danio rerio major facilitator superfamily domain containing 2ab (mfsd2ab), mRNA	MFSD2	Mfsd2a	53.2268	19.9053	-2.674
50540459	NM_001002698	tomm20b	Danio rerio translocase of outer mitochondrial membrane 20 homolog b (yeast) (tomm20b), nuclear gene encoding mitochondrial protein, mRNA	TOMM20	Gm14494	187.837	70.1209	-2.67875
61806493	NM_001013461	si:ch211-5k11.6	Danio rerio si:xx-by187g17.5 (si:xx-by187g17.5), mRNA	na	na	77.9117	28.9532	-2.69096
41152270	NM_200728	zgc:73143	Danio rerio zgc:73143 (zgc:73143), mRNA	na	na	80.9973	30.0841	-2.69236
45387776	NM_205679	cda	Danio rerio cytidine deaminase (cda), mRNA	na	na	92.5683	34.3819	-2.69236
292614635				na	na	10.4139	3.84534	-2.7082
51230571				na	na	528.797	194.981	-2.71204
198281998	NM_001113433	pkp2	Danio rerio plakophilin 2 (pkp2), mRNA	na	na	13.4996	4.97632	-2.71276
41053629	NM_200858	zgc:77748	Danio rerio zgc:77748 (zgc:77748), mRNA	na	na	13.4996	4.97632	-2.71276
160420305	NM_001045294	zgc:136383	Danio rerio zgc:136383 (zgc:136383), mRNA	na	na	2480.45	913.834	-2.71433
168823509	NM_001114915	si:ch211-234p6.12	Danio rerio si:ch211-234p6.12 (si:ch211-234p6.12), mRNA	na	na	622.522	228.458	-2.72488
41055891				na	na	23.5278	8.59547	-2.73723
44917594	NM_203460	adh8b	Danio rerio alcohol dehydrogenase 8b (adh8b), mRNA	na	na	60.1694	21.9411	-2.74232
292623264				na	na	4486.48	1633.59	-2.74639
45387706	NM_205643	pnp4b	Danio rerio purine nucleoside phosphorylase 4b (pnp4b), mRNA	na	na	1658.52	603.718	-2.74717
156139158	NM_001102388	ankrd1b	Danio rerio zgc:171642 (zgc:171642), mRNA	na	na	27.3848	9.95265	-2.75151
41053400	NM_199987	jun	Danio rerio v-jun sarcoma virus 17 oncogene homolog (avian) (jun), mRNA	JUN	Jun	21.2136	7.69068	-2.75835
55926063	NM_213216	arglu1a	Danio rerio arginine and glutamate rich 1a (arglu1a), mRNA	na	na	13.1138	4.75013	-2.76074
54400453	NM_001005976	c1qc	Danio rerio complement component 1, q subcomponent, C chain (c1qc), mRNA	C1QC	C1qc	31.2418	11.3098	-2.76236
47550828	NM_214704	cndp2	Danio rerio CNDP dipeptidase 2 (metallopeptidase M20 family) (cndp2), mRNA	CNDP2	Cndp2	87.5542	31.6675	-2.7648
21915561	NM_131605	fabp7a	Danio rerio fatty acid binding protein 7, brain, a (fabp7a), mRNA	na	na	48.2127	17.4171	-2.76812
292611803				na	na	15.0424	5.42872	-2.77089
50540313	NM_001002623	zgc:92249	Danio rerio zgc:92249 (zgc:92249), mRNA	RARRES3	na	15.0424	5.42872	-2.77089
292621356				na	na	10.0282	3.61914	-2.77089
41055964	NM_200137	rad18	Danio rerio RAD18 homolog (S. cerevisiae) (rad18), mRNA	RAD18	Rad18	10.0282	3.61914	-2.77089
68448529	NM_001025189	vtg5	Danio rerio vitellogenin 5 (vtg5), mRNA	na	na	1567.88	565.491	-2.77259
183583554	NM_001110126	chac1	Danio rerio ChaC, cation transport regulator-like 1 (chac1), mRNA	na	na	28.9276	10.405	-2.78015
189515023	XM_678637		PREDICTED: Danio rerio similar to hCG39059, transcript variant 1 (LOC559330), mRNA	FAM13A	na	40.8844	14.7028	-2.78072
50540331	NM_001002632	prkab1a	Danio rerio protein kinase, AMP-activated, beta 1 non-catalytic subunit, a (prkab1a), mRNA	PRKAB1	Prkab1	11.9567	4.29773	-2.7821
157743301	NM_001105600	anxa2b	Danio rerio annexin A2b (anxa2b), mRNA	ANXA2	Anxa2	23.9135	8.59547	-2.7821
47087432	NM_213451	eif4a2	Danio rerio eukaryotic translation initiation factor 4A, isoform 2 (eif4a2), mRNA	na	na	23.9135	8.59547	-2.7821
41053442	NM_200681	slc5a1	Danio rerio solute carrier family 5 (sodium/glucose cotransporter), member 1 (slc5a1), mRNA	SLC5A1	Slc5a1	18.8994	6.78589	-2.7851
33504506	NM_182862	tgfbi	Danio rerio transforming growth factor, beta-induced (tgfbi), mRNA	TGFBI	Tgfbi	155.052	55.6443	-2.78648
189533034	XM_693924		PREDICTED: Danio rerio si:dkey-5n18.1 (si:dkey-5n18.1), mRNA	na	na	20.8279	7.46448	-2.79026
176866362	NM_001123063	dpys	Danio rerio dihydropyrimidinase (dpys), mRNA	na	na	44.3557	15.8338	-2.80134
50539741	NM_001002337	hax1	Danio rerio zgc:92196 (zgc:92196), mRNA	HAX1	Hax1	37.413	13.3456	-2.8034
57524558	NM_001004001	zgc:101016	Danio rerio zgc:101016 (zgc:101016), mRNA	C9orf85	1110059E24Rik	19.6708	7.01209	-2.80526
50540363	NM_001002648	slc38a3	Danio rerio solute carrier family 38, member 3 (slc38a3), mRNA	na	na	19.6708	7.01209	-2.80526
27545242	NM_173243	terfa	Danio rerio telomeric repeat binding factor a (terfa), mRNA	na	na	47.0556	16.7385	-2.81121
41056044	NM_200062	rrs1	Danio rerio RRS1 ribosome biogenesis regulator homolog (S. cerevisiae) (rrs1), mRNA	RRS1	Rrs1	54.7696	19.4529	-2.8155
50344867	NM_001002106	rpl5b	Danio rerio ribosomal protein L5b (rpl5b), mRNA	RPL5	Gm15500	1085.36	385.213	-2.81757
125821490	XM_692999		PREDICTED: Danio rerio similar to guanine nucleotide exchange factor p532 (LOC569603), mRNA	HERC1	Herc1	145.409	51.5728	-2.8195
54261776	NM_213139	ndufs8	Danio rerio NADH dehydrogenase (ubiquinone) Fe-S protein 8, (NADH-coenzyme Q reductase) (ndufs8), nuclear gene encoding mitochondrial protein, mRNA	NDUFS8	Ndufs8	49.7555	17.6433	-2.82007
41055832	NM_200162	arglu1b	Danio rerio arginine and glutamate rich 1b (arglu1b), mRNA	ARGLU1	Arglu1	20.4422	7.23829	-2.82417
52219059	NM_001004607	zgc:92599	Danio rerio zgc:92599 (zgc:92599), mRNA	na	na	20.4422	7.23829	-2.82417
38198628	NM_198338	slc4a1	Danio rerio solute carrier family 4, anion exchanger, member 1 (slc4a1), mRNA	na	na	20.4422	7.23829	-2.82417
255069753	NM_001163806	si:ch211-215l11.5	Danio rerio si:ch211-215l11.5 (si:ch211-215l11.5), mRNA	na	na	426.2	150.873	-2.82489
50540291	NM_001002307	rbp2b	Danio rerio retinol binding protein 2b, cellular (rbp2b), mRNA	na	na	396.887	140.468	-2.82546
41053366	NM_200012	cotl1	Danio rerio coactosin-like 1 (Dictyostelium) (cotl1), mRNA	COTL1	Cotl1	160.452	56.7753	-2.82608
53933261	NM_001005600	zgc:101723	Danio rerio zgc:101723 (zgc:101723), mRNA	DHDH	Dhdh	74.8261	26.465	-2.82736
37620195	NM_198069	rdh1	Danio rerio retinol dehydrogenase 1 (rdh1), mRNA	na	na	302.776	106.991	-2.82992
237681093	NM_153668	tpi1b	Danio rerio triosephosphate isomerase 1b (tpi1b), mRNA	na	na	782.203	275.96	-2.83448
56693260	NM_001008595	gcga	Danio rerio glucagon a (gcga), mRNA	GCG	Gcg	53.2268	18.7743	-2.83509
289547713	NM_001172678	zgc:153177	Danio rerio zgc:153177 (zgc:153177), mRNA	na	na	53.9982	19.0005	-2.84193
41152003	NM_201310	fbxw11a	Danio rerio F-box and WD-40 domain protein 11a (fbxw11a), mRNA	na	na	23.1421	8.14307	-2.84193
292614924				na	na	15.4281	5.42872	-2.84193
292623481				na	na	359.474	126.218	-2.84805
292611980				na	na	18.128	6.3335	-2.86223
47085912	NM_213149	fkbp5	Danio rerio FK506 binding protein 5 (fkbp5), mRNA	FKBP5	Fkbp5	189.765	66.2756	-2.86327
123708206	NM_001080630	zgc:158863	Danio rerio zgc:158863 (zgc:158863), mRNA	GPATCH3	Gpatch3	14.271	4.97632	-2.86777
47086842	NM_212592	brp44	Danio rerio brain protein 44 (brp44), mRNA	BRP44	Brp44	587.038	203.351	-2.88682
47087008	NM_213353	sc4mol	Danio rerio sterol-C4-methyl oxidase-like (sc4mol), mRNA	SC4MOL	Sc4mol	23.5278	8.14307	-2.8893
166795886	NM_001044897	vtg1	Danio rerio vitellogenin 1 (vtg1), mRNA	na	na	2610.81	895.964	-2.91397
292615673				na	na	563.124	193.172	-2.91515
223941794	NM_001145359	si:ch211-217k17.7	Danio rerio si:ch211-217k17.7 (si:ch211-217k17.7), mRNA	na	na	194.779	66.728	-2.919
115430094	NM_001075111	hnf4g	Danio rerio hepatocyte nuclear factor 4, gamma (hnf4g), mRNA	HNF4G	Hnf4g	18.5137	6.3335	-2.92313
94536913	NM_001040335	rtn4b	Danio rerio reticulon 4b (rtn4b), mRNA	na	na	16.5852	5.65491	-2.93288
47085684	NM_212993	rsl24d1	Danio rerio ribosomal L24 domain containing 1 (rsl24d1), mRNA	RSL24D1	Gm6457	2711.48	923.56	-2.9359
229335594	NM_001002078	rpl39	Danio rerio ribosomal protein L39 (rpl39), mRNA	na	na	2242.08	761.151	-2.94565
18858890	NM_131458	igfbp2a	Danio rerio insulin-like growth factor binding protein 2a (igfbp2a), mRNA	na	na	1566.72	530.657	-2.95241
62955134	NM_001017583	zgc:110726	Danio rerio zgc:110726 (zgc:110726), mRNA	EIF3K	Eif3k	330.16	111.741	-2.95469
292610967				na	na	30.0847	10.1788	-2.95561
292617333				na	na	22.7564	7.69068	-2.95896
56693309	NM_001008619	dhtkd1	Danio rerio dehydrogenase E1 and transketolase domain containing 1 (dhtkd1), nuclear gene encoding mitochondrial protein, mRNA	DHTKD1	Dhtkd1	33.556	11.3098	-2.96698
55925194	NM_001007394	zgc:103414	Danio rerio zgc:103414 (zgc:103414), mRNA	na	na	18.128	6.10731	-2.96824
41056148	NM_200334	zgc:63850	Danio rerio zgc:63850 (zgc:63850), mRNA	HYI	Hyi	26.2277	8.82166	-2.9731
148229905	NM_001089487	zgc:162608	Danio rerio zgc:162608 (zgc:162608), mRNA	na	na	841.986	283.198	-2.97314
66793369	NM_001020561	zgc:110046	Danio rerio zgc:110046 (zgc:110046), mRNA	C19orf52	1810026J23Rik	13.4996	4.52393	-2.98403
71834393	NM_001030114	mrps18a	Danio rerio mitochondrial ribosomal protein S18A (mrps18a), nuclear gene encoding mitochondrial protein, mRNA	MRPS18A	Mrps18a	13.4996	4.52393	-2.98403
295834926				na	na	13.4996	4.52393	-2.98403
157743329	NM_001105595	gamt	Danio rerio guanidinoacetate N-methyltransferase (gamt), mRNA	GAMT	Gamt	120.725	40.263	-2.9984
148298759	NM_152966	hgd	Danio rerio homogentisate 1,2-dioxygenase (hgd), mRNA	HGD	Hgd	1012.47	337.485	-3.00003
71725346	NM_001030000	dynll2b	Danio rerio dynein, light chain, LC8-type 2b (dynll2b), mRNA	na	na	16.9709	5.65491	-3.00108
47087412	NM_213441	maf1	Danio rerio MAF1 homolog (S. cerevisiae) (maf1), mRNA	MAF1	Maf1	40.1129	13.3456	-3.00571
131889196	NM_001083001	zgc:158366	Danio rerio zgc:158366 (zgc:158366), mRNA	ZNF276	Zfp276	23.1421	7.69068	-3.00911
41152182	NM_200748	pin1	Danio rerio protein (peptidyl-prolyl cis/trans isomerase) NIMA-interacting 1 (pin1), mRNA	na	na	163.923	54.2872	-3.01956
227430334	NM_001115095	cdc25	Danio rerio cell division cycle 25 homolog (cdc25), mRNA	na	na	15.0424	4.97632	-3.02279
71834591	NM_001030227	zgc:110128	Danio rerio zgc:110128 (zgc:110128), mRNA	REEP2	Reep2	12.3424	4.07154	-3.0314
62955564	NM_001017796	esd	Danio rerio esterase D/formylglutathione hydrolase (esd), mRNA	ESD	Esd	77.9117	25.5602	-3.04816
61657912	NM_001002573	zgc:92744	Danio rerio zgc:92744 (zgc:92744), mRNA	na	na	2941.74	962.692	-3.05575
292622141				na	na	23.5278	7.69068	-3.05926
292625706				na	na	13.8853	4.52393	-3.06929
45387806	NM_205700	cfl2	Danio rerio cofilin 2 (muscle) (cfl2), mRNA	CFL2	Cfl2	45.1271	14.7028	-3.06929
41055105	NM_201125	spag7	Danio rerio sperm associated antigen 7 (spag7), mRNA	SPAG7	Spag7	18.8994	6.10731	-3.09455
292619174				na	na	125.353	40.4892	-3.09596
48762668	NM_194376	ptmaa	Danio rerio prothymosin, alpha a (ptmaa), mRNA	PTMA	na	530.339	170.1	-3.11781
41054478	NM_199649	zfp36l1l	Danio rerio zinc finger protein 36, C3H type-like 1 like (zfp36l1l), mRNA	ZFP36L1	Zfp36l1	162.38	52.0252	-3.12119
47087390	NM_213425	agpat3	Danio rerio 1-acylglycerol-3-phosphate O-acyltransferase 3 (agpat3), mRNA	AGPAT3	Agpat3	305.09	97.7169	-3.12218
42476247	NM_131645	fads2	Danio rerio fatty acid desaturase 2 (fads2), mRNA	FADS2	Fads2	146.952	47.0489	-3.1234
311893352				na	na	33.9417	10.8574	-3.12613
54261748	NM_199629	nfkbiab	Danio rerio nuclear factor of kappa light polypeptide gene enhancer in B-cells inhibitor, alpha b (nfkbiab), mRNA	na	na	150.809	48.1799	-3.13013
41054120	NM_199851	gtpbp4	Danio rerio GTP binding protein 4 (gtpbp4), mRNA	GTPBP4	Gtpbp4	1344.94	428.642	-3.13768
148234061	NM_001089457	zgc:136980	Danio rerio zgc:136980 (zgc:136980), mRNA	HAL	Hal	120.725	38.4534	-3.1395
268607549	NM_001003422	sumo2	Danio rerio zgc:92241 (zgc:92241), mRNA	na	na	152.738	48.6322	-3.14067
190358462	NM_001128410	LOC100150696	Danio rerio similar to Zinc finger protein 264 (LOC100150696), mRNA	na	na	26.9991	8.59547	-3.14109
292620262				na	na	101.825	32.3461	-3.14799
292615940				na	na	14.271	4.52393	-3.15455
18858434	NM_131770	cldn1	Danio rerio claudin 1 (cldn1), mRNA	CLDN1	Cldn1	19.2851	6.10731	-3.15771
292612076				na	na	30.8561	9.72645	-3.17239
113678272	NM_001044879	si:ch211-81a5.7	Danio rerio si:ch211-81a5.7 (si:ch211-81a5.7), mRNA	CLK2	Clk2	15.8138	4.97632	-3.1778
292621529				na	na	15.8138	4.97632	-3.1778
41056122	NM_201024	pgam2	Danio rerio phosphoglycerate mutase 2 (muscle) (pgam2), mRNA	PGAM2	Pgam2	53.2268	16.7385	-3.17989
67972639	NM_001001893	zgc:113912	Danio rerio zgc:113912 (zgc:113912), mRNA	na	na	10.7996	3.39295	-3.18297
66348054	NM_001018083	zgc:110319	Danio rerio zgc:110319 (zgc:110319), mRNA	na	na	10.7996	3.39295	-3.18297
66773065	NM_001024438	zgc:112263	Danio rerio zgc:112263 (zgc:112263), mRNA	na	na	34.7131	10.8574	-3.19718
41053920	NM_199969	mdh1b	Danio rerio malate dehydrogenase 1b, NAD (soluble) (mdh1b), mRNA	MDH1	Mdh1	11.571	3.61914	-3.19718
225543320	NM_001037108	uqcrh	Danio rerio ubiquinol-cytochrome c reductase hinge protein (uqcrh), nuclear gene encoding mitochondrial protein, mRNA	na	na	64.4121	20.1315	-3.19957
45387524	NM_205539	lrrc17	Danio rerio leucine rich repeat containing 17 (lrrc17), mRNA	LRRC17	na	95.2683	29.1793	-3.26492
54262124	NM_201326	hspa9	Danio rerio heat shock protein 9 (hspa9), nuclear gene encoding mitochondrial protein, mRNA	HSPA9	Hspa9	132.296	40.4892	-3.26743
292626299				na	na	82.9258	25.334	-3.2733
50539995	NM_001002468	prdx2	Danio rerio peroxiredoxin 2 (prdx2), nuclear gene encoding mitochondrial protein, mRNA	PRDX2	Prdx2	803.416	244.971	-3.27964
253735759	NM_001163199	si:ch211-117c8.4	Danio rerio si:ch211-117c8.4 (si:ch211-117c8.4), mRNA	na	na	30.4704	9.27406	-3.28555
113680762	NM_001045212	si:ch211-262h13.5	Danio rerio si:ch211-262h13.5 (si:ch211-262h13.5), mRNA	na	na	123.039	37.3224	-3.29664
61651711	NM_001013281	mrpl48	Danio rerio mitochondrial ribosomal protein L48 (mrpl48), nuclear gene encoding mitochondrial protein, mRNA	MRPL48	Mrpl48	92.5683	28.0484	-3.30031
45387818	NM_205706	zgc:76872	Danio rerio zgc:76872 (zgc:76872), mRNA	na	na	12.7281	3.84534	-3.31002
41054759	NM_200601	zgc:63523	Danio rerio zgc:63523 (zgc:63523), mRNA	na	na	12.7281	3.84534	-3.31002
292622138				na	na	12.7281	3.84534	-3.31002
47087308	NM_213482	abcd3a	Danio rerio ATP-binding cassette, sub-family D (ALD), member 3a (abcd3a), mRNA	ABCD3	Abcd3	1674.33	503.74	-3.3238
66472709				na	na	17.3566	5.20252	-3.33618
292620124				na	na	18.128	5.42872	-3.33927
18858946	NM_131509	krt4	Danio rerio keratin 4 (krt4), mRNA	KRT8	Krt8	29.699	8.82166	-3.3666
50878284	NM_212439	per1b	Danio rerio period homolog 1b (Drosophila) (per1b), mRNA	PER1	Per1	59.0123	17.4171	-3.38818
292622267				na	na	271.148	79.6212	-3.40548
41056130	NM_200094	sf3a1	Danio rerio splicing factor 3a, subunit 1 (sf3a1), mRNA	SF3A1	Sf3a1	16.1995	4.75013	-3.41032
165972398	NM_001113578	zgc:172243	Danio rerio zgc:172243 (zgc:172243), mRNA	FOXRED1	Foxred1	46.2842	13.5718	-3.41032
312283674				na	na	25.4563	7.46448	-3.41032
41387133	NM_200811	zgc:73380	Danio rerio zgc:73380 (zgc:73380), mRNA	C16orf80	Gtl3	14.6567	4.29773	-3.41032
116267986	NM_001077297	cry1a	Danio rerio cryptochrome 1a (cry1a), transcript variant 1, mRNA	na	na	12.3424	3.61914	-3.41032
115529428	NM_001076774	zgc:153739	Danio rerio zgc:153739 (zgc:153739), mRNA	na	na	10.0282	2.94055	-3.41032
45387788	NM_205685	zgc:77636	Danio rerio zgc:77636 (zgc:77636), mRNA	na	na	744.018	217.827	-3.41563
59858568	NM_001012316	rps24	Danio rerio ribosomal protein S24 (rps24), transcript variant 1, mRNA	na	Gm6030	1921.18	561.646	-3.42062
41055127	NM_201077	zgc:63647	Danio rerio zgc:63647 (zgc:63647), mRNA	FTCD	Ftcd	28.9276	8.36927	-3.45641
292613805				na	na	173.566	49.9894	-3.47205
254553510	NM_131163	b2m	Danio rerio beta-2-microglobulin (b2m), transcript variant 1, mRNA	na	na	80.2259	23.072	-3.47719
46309540	NM_207086	adhfe1	Danio rerio alcohol dehydrogenase, iron containing, 1 (adhfe1), nuclear gene encoding mitochondrial protein, mRNA	ADHFE1	Adhfe1	18.8994	5.42872	-3.48137
57526721	NM_213038	zgc:73230	Danio rerio zgc:73230 (zgc:73230), mRNA	na	na	107.225	30.7627	-3.48555
113675508	NM_001045240	zgc:136566	Danio rerio zgc:136566 (zgc:136566), mRNA	PPCS	Ppcs	16.5852	4.75013	-3.49152
90017461	NM_131825	igf1	Danio rerio insulin-like growth factor 1 (igf1), mRNA	na	na	25.4563	7.23829	-3.51689
41053653	NM_200863	c8g	Danio rerio complement component 8, gamma polypeptide (c8g), mRNA	C8G	C8g	198.251	56.3229	-3.51989
162287274	NM_001111232	cbsa	Danio rerio cystathionine-beta-synthase a (cbsa), mRNA	na	na	322.061	91.3834	-3.52428
301500660				na	na	27.3848	7.69068	-3.56078
56693268	NM_001008599	zgc:103559	Danio rerio zgc:103559 (zgc:103559), mRNA	na	na	33.9417	9.50025	-3.57272
41056064	NM_200079	ppdpfa	Danio rerio pancreatic progenitor cell differentiation and proliferation factor a (ppdpfa), mRNA	PPDPF	Ppdpf	1875.28	520.252	-3.60456
41056166	NM_200562	carhsp1	Danio rerio calcium regulated heat stable protein 1 (carhsp1), mRNA	CARHSP1	Gm9791	27.7705	7.69068	-3.61093
113674586	NM_001045280	pkp3	Danio rerio plakophilin 3 (pkp3), mRNA	na	na	47.4413	13.1194	-3.61612
35902877	NM_194380	dusp6	Danio rerio dual specificity phosphatase 6 (dusp6), mRNA	DUSP6	Dusp6	13.1138	3.61914	-3.62347
47086184	NM_212927	mccc2	Danio rerio methylcrotonoyl-Coenzyme A carboxylase 2 (beta) (mccc2), nuclear gene encoding mitochondrial protein, mRNA	MCCC2	Mccc2	13.1138	3.61914	-3.62347
41053805	NM_200898	rad1	Danio rerio RAD1 homolog (S. pombe) (rad1), mRNA	RAD1	Rad1	13.1138	3.61914	-3.62347
47086714	NM_212661	zgc:73292	Danio rerio zgc:73292 (zgc:73292), mRNA	CD82	Cd82	26.2277	7.23829	-3.62347
113681363	NM_001045104	si:ch211-132p20.4	Danio rerio si:ch211-132p20.4 (si:ch211-132p20.4), mRNA	SLC38A2	Slc38a2	318.204	87.7642	-3.62566
294489263				na	na	11.571	3.16675	-3.65392
47086928	NM_213299	ak3l1	Danio rerio adenylate kinase 3-like 1 (ak3l1), nuclear gene encoding mitochondrial protein, mRNA	AK3L1	Ak3l2-ps	360.631	98.6217	-3.65671
56693238	NM_001008584	slc7a2	Danio rerio solute carrier family 7 (cationic amino acid transporter, y+ system), member 2 (slc7a2), mRNA	SLC7A2	Slc7a2	55.541	15.1552	-3.66482
147900050	NM_001045293	flj11011l	Danio rerio hypothetical protein FLJ11011-like (H. sapiens) (flj11011l), mRNA	UBE2W	Ube2w	10.7996	2.94055	-3.67265
292624335				na	na	112.239	30.5365	-3.67557
295834927				na	na	1321.03	356.033	-3.7104
54262114	NM_001005769	zgc:101819	Danio rerio zgc:101819 (zgc:101819), mRNA	C4orf27	2700029M09Rik	21.985	5.88111	-3.73824
47085914	NM_213150	zgc:64076	Danio rerio zgc:64076 (zgc:64076), mRNA	SLC22A2	Slc22a2	253.406	67.1804	-3.77202
41055073	NM_201066	cbll1	Danio rerio Cas-Br-M (murine) ecotropic retroviral transforming sequence-like 1 (cbll1), mRNA	na	na	11.9567	3.16675	-3.77571
47086586	NM_212727	orc3l	Danio rerio origin recognition complex, subunit 3-like (yeast) (orc3l), mRNA	ORC3L	Orc3l	11.9567	3.16675	-3.77571
116267936	NM_001077272	nr5a5	Danio rerio nuclear receptor subfamily 5, group A, member 5 (nr5a5), transcript variant 2, mRNA	na	na	313.575	83.0141	-3.77737
99028935	NM_001001730	cyp51	Danio rerio cytochrome P450, family 51 (cyp51), mRNA	CYP51A1	Cyp51	71.3548	18.7743	-3.80066
123701495	NM_001080690	zgc:158288	Danio rerio zgc:158288 (zgc:158288), mRNA	na	na	48.2127	12.667	-3.80616
187960120	NM_001127335	ddx21	Danio rerio DEAD (Asp-Glu-Ala-Asp) box polypeptide 21 (ddx21), mRNA	na	na	243.763	63.7874	-3.8215
45433539	NM_200593	sfrs1b	Danio rerio splicing factor, arginine/serine-rich 1b (sfrs1b), mRNA	SFRS1	Srsf1	35.4845	9.27406	-3.82621
94158181	NM_001040241	zgc:136472	Danio rerio zgc:136472 (zgc:136472), mRNA	PDILT	Pdilt	17.3566	4.52393	-3.83661
121583588	NM_001079962	nfia	Danio rerio nuclear factor I/A (nfia), mRNA	NFIA	Nfia	13.8853	3.61914	-3.83661
148234349	NM_001079953	isoc2	Danio rerio isochorismatase domain containing 2 (isoc2), nuclear gene encoding mitochondrial protein, mRNA	ISOC2	Isoc2a	10.4139	2.71436	-3.83661
292612339				na	na	29.699	7.69068	-3.86169
292626868				na	na	19.2851	4.97632	-3.87537
118150553	NM_001077767	papss2a	Danio rerio zgc:153748 (zgc:153748), mRNA	PAPSS2	Papss2	54.3839	14.0242	-3.87787
187607911	NM_001126478	angptl2	Danio rerio angiopoietin-like 2 (angptl2), transcript variant 1, mRNA	na	na	127.281	32.7985	-3.88071
65301455	NM_001003868	nop10	Danio rerio NOP10 ribonucleoprotein homolog (yeast) (nop10), mRNA	na	na	70.5834	18.0957	-3.90056
41054670	NM_199554	gldc	Danio rerio glycine dehydrogenase (decarboxylating) (gldc), nuclear gene encoding mitochondrial protein, mRNA	GLDC	Gldc	52.0697	13.3456	-3.90164
47086868	NM_212581	tacc3	Danio rerio transforming, acidic coiled-coil containing protein 3 (tacc3), mRNA	TACC3	Tacc3	17.7423	4.52393	-3.92187
66912229	NM_001024651	fabp1b.1	Danio rerio fatty acid binding protein 1b (fabp1b), mRNA	na	na	244.535	61.7516	-3.95997
145279636	NM_001044839	si:dkey-14d8.6	Danio rerio si:dkey-14d8.6 (si:dkey-14d8.6), mRNA	na	na	177.808	44.7869	-3.9701
62955468	NM_001017748	zgc:112101	Danio rerio zgc:112101 (zgc:112101), mRNA	na	na	68.2692	17.1909	-3.97123
47271432	NM_198914	sult2st1	Danio rerio sulfotransferase family 2, cytosolic sulfotransferase 1 (sult2st1), mRNA	na	na	21.5993	5.42872	-3.97871
55925443	NM_001007285	p4ha2	Danio rerio procollagen-proline, 2-oxoglutarate 4-dioxygenase (proline 4-hydroxylase), alpha polypeptide 2 (p4ha2), mRNA	P4HA2	P4ha2	23.5278	5.88111	-4.00057
57524660	NM_001003759	zgc:101129	Danio rerio zgc:101129 (zgc:101129), mRNA	na	na	30.8561	7.69068	-4.01214
119637850	NM_001079826	bida	Danio rerio BH3 interacting domain death agonist (bida), mRNA	na	na	56.3124	14.0242	-4.01538
54261746	NM_199523	ucp1	Danio rerio uncoupling protein 4 (ucp4), mRNA	UCP3	Ucp3	2449.2	609.826	-4.01624
255069759	NM_001163808	comtd1	Danio rerio catechol-O-methyltransferase domain containing 1 (comtd1), mRNA	na	na	200.95	49.9894	-4.01986
116004500	NM_001077143	nt5dc2	Danio rerio 5'-nucleotidase domain containing 2 (nt5dc2), mRNA	NT5DC2	na	20.0565	4.97632	-4.03038
289191366	NM_001172554	gcat	Danio rerio glycine C-acetyltransferase (gcat), nuclear gene encoding mitochondrial protein, mRNA	na	na	130.753	32.3461	-4.0423
147903079	NM_001089325	anpep	Danio rerio alanyl (membrane) aminopeptidase (anpep), mRNA	na	na	96.0397	23.5244	-4.08255
51556246	NM_205759	zgc:77395	Danio rerio zgc:77395 (zgc:77395), mRNA	EEPD1	Eepd1	131.138	32.1199	-4.08278
50355936	NM_131241	bfb	Danio rerio complement component bfb (bfb), mRNA	CFB	Cfb	1803.15	440.857	-4.09011
116875792	NM_001077456	zgc:153968	Danio rerio zgc:153968 (zgc:153968), mRNA	na	na	40.8844	9.95265	-4.10789
192453573	NM_001128719	zgc:193725	Danio rerio zgc:193725 (zgc:193725), mRNA	na	na	26.9991	6.5597	-4.11591
23308626	NM_152960	fabp10a	Danio rerio fatty acid binding protein 10a, liver basic (fabp10a), mRNA	na	na	96574.6	23450.5	-4.11824
161169004	NM_131570	hbl3	Danio rerio hexose-binding lectin 3 (hbl3), mRNA	na	na	85.24	20.5839	-4.14111
55925471	NM_001007354	zgc:103720	Danio rerio zgc:103720 (zgc:103720), mRNA	na	na	26.2277	6.3335	-4.14111
236460849	NM_001160126	si:dkeyp-22b2.3	Danio rerio si:dkeyp-22b2.3 (si:dkeyp-22b2.3), mRNA	na	na	15.0424	3.61914	-4.15633
41393106	NM_201473	slc26a5	Danio rerio solute carrier family 26, member 5 (slc26a5), mRNA	SLC26A5	Slc26a5	74.4404	17.8695	-4.16577
292616584				na	na	27.3848	6.5597	-4.1747
41055523	NM_200222	zgc:56280	Danio rerio zgc:56280 (zgc:56280), mRNA	GPX8	Gpx8	12.3424	2.94055	-4.19732
61806694	NM_001013558	zgc:112966	Danio rerio zgc:112966 (zgc:112966), mRNA	na	na	14.271	3.39295	-4.20606
292614490				na	na	177.037	42.0725	-4.2079
181329980	NM_001123271	si:ch211-133l5.7	Danio rerio si:ch211-133l5.7 (si:ch211-133l5.7), mRNA	na	na	16.1995	3.84534	-4.21275
160425212	NM_001044829	si:dkey-239i20.2	Danio rerio si:dkey-239i20.2 (si:dkey-239i20.2), mRNA	na	na	47.827	11.3098	-4.2288
41054638	NM_199568	zgc:56334	Danio rerio zgc:56334 (zgc:56334), mRNA	TINP1	Nsa2	316.661	74.871	-4.22942
34536816	NM_131800	eif2s1	Danio rerio eukaryotic translation initiation factor 2, subunit 1 alpha (eif2s1), mRNA	na	na	25.842	6.10731	-4.23133
41054751	NM_200346	zgc:63938	Danio rerio zgc:63938 (zgc:63938), mRNA	na	na	3869.36	904.107	-4.27975
41053574	NM_200846	arl5c	Danio rerio ADP-ribosylation factor-like 5C (arl5c), mRNA	ARL5C	Arl5c	99.1253	23.072	-4.29634
156616323	NM_001102616	tdo2a	Danio rerio tryptophan 2,3-dioxygenase a (tdo2a), mRNA	TDO2	Tdo2	100.282	23.2982	-4.30429
292611321				na	na	18.5137	4.29773	-4.30778
50539753	NM_001002343	zgc:92185	Danio rerio zgc:92185 (zgc:92185), mRNA	na	na	16.5852	3.84534	-4.31305
47271416	NM_131257	hbaa1	Danio rerio hemoglobin alpha adult-1 (hbaa1), mRNA	na	na	12.7281	2.94055	-4.32849
70887628	NM_001025505	si:rp71-1g18.9	Danio rerio si:rp71-1g18.9 (si:rp71-1g18.9), mRNA	na	na	677.292	152.909	-4.42938
262263379	NM_001128697	zgc:193505	Danio rerio zgc:193505 (zgc:193505), mRNA	na	na	10.0282	2.26196	-4.43342
130501886	NM_001082806	zgc:161973	Danio rerio zgc:161973 (zgc:161973), mRNA	na	na	92.954	20.8101	-4.46678
51011112	NM_001003515	hadh	Danio rerio hydroxyacyl-Coenzyme A dehydrogenase (hadh), nuclear gene encoding mitochondrial protein, mRNA	HADH	Hadh	163.923	36.6438	-4.47342
47131213	NM_200905	ipo7	Danio rerio importin 7 (ipo7), mRNA	na	na	605.166	135.039	-4.4814
54020680	NM_001005586	plp1b	Danio rerio proteolipid protein 1b (plp1b), mRNA	na	na	44.7414	9.95265	-4.49542
47086972	NM_212974	tob1b	Danio rerio transducer of ERBB2, 1b (tob1b), mRNA	TOB1	Tob1	654.921	145.444	-4.5029
189521220	XM_686732		PREDICTED: Danio rerio similar to cytochrome P450 2R1 (LOC563369), mRNA	na	na	14.271	3.16675	-4.5065
51010966	NM_001003442	zgc:92542	Danio rerio zgc:92542 (zgc:92542), mRNA	DNAL1	Dnalc1	17.3566	3.84534	-4.51366
157278623	NM_001104942	zgc:171223	Danio rerio zgc:171223 (zgc:171223), mRNA	CCDC99	Ccdc99	10.4139	2.26196	-4.60393
70887622	NM_001025474	zgc:112368	Danio rerio zgc:112368 (zgc:112368), mRNA	na	na	135.381	29.4055	-4.60393
50539801	NM_001002367	zgc:92090	Danio rerio zgc:92090 (zgc:92090), mRNA	LOC153328	Slc25a48	2650.15	575.444	-4.60541
41152242	NM_200741	cdo1	Danio rerio cysteine dioxygenase, type I (cdo1), mRNA	CDO1	Cdo1	25.0706	5.42872	-4.61814
153791418	NM_001100029	si:ch73-252g14.4	Danio rerio si:ch73-252g14.4 (si:ch73-252g14.4), mRNA	na	na	1955.51	422.761	-4.62556
239915957	NM_001076655	zgc:152670	Danio rerio zgc:152670 (zgc:152670), mRNA	na	na	21.985	4.75013	-4.62829
47087044	NM_213371	tmem161b	Danio rerio transmembrane protein 161B (tmem161b), mRNA	TMEM161B	Tmem161b	14.6567	3.16675	-4.62829
116875784	NM_001077453	zgc:153647	Danio rerio zgc:153647 (zgc:153647), mRNA	na	na	75.5975	16.2861	-4.64183
118150437	NM_001077729	zgc:153952	Danio rerio zgc:153952 (zgc:153952), mRNA	STK17A	na	16.1995	3.39295	-4.77445
41054202	NM_199809	hsd3b7	Danio rerio hydroxy-delta-5-steroid dehydrogenase, 3 beta- and steroid delta-isomerase (hsd3b7), mRNA	HSD3B7	Hsd3b7	533.425	111.515	-4.78344
47550784	NM_214751	pck1	Danio rerio phosphoenolpyruvate carboxykinase 1 (soluble) (pck1), mRNA	PCK1	Pck1	59.0123	12.2146	-4.83129
40363540	NM_199218	ahcy	Danio rerio S-adenosylhomocysteine hydrolase (ahcy), mRNA	AHCY	Ahcy	3985.84	806.164	-4.9442
41055489	NM_200440	zgc:63606	Danio rerio zgc:63606 (zgc:63606), mRNA	na	na	38.1844	7.69068	-4.96503
50540205	NM_001002570	zgc:92749	Danio rerio zgc:92749 (zgc:92749), mRNA	na	na	577.781	116.039	-4.9792
292618123				na	na	41.2701	8.14307	-5.06812
161621279	NM_001111081	ghrb	Danio rerio growth hormone receptor b (ghrb), mRNA	na	na	193.622	38.001	-5.09518
116267956	NM_001077282	zgc:154043	Danio rerio zgc:154043 (zgc:154043), mRNA	na	na	15.0424	2.94055	-5.11548
57526535	NM_001002740	eef2k	Danio rerio elongation factor-2 kinase (eef2k), mRNA	EEF2K	Eef2k	30.0847	5.88111	-5.11548
50540007	NM_001002474	ldhbb	Danio rerio zgc:92882 (zgc:92882), mRNA	na	na	992.41	191.815	-5.1738
23308502	NM_153004	rbp2a	Danio rerio retinol binding protein 2a, cellular (rbp2a), mRNA	RBP2	Rbp2	1108.51	212.399	-5.21899
115529412	NM_001076767	zgc:153921	Danio rerio zgc:153921 (zgc:153921), mRNA	na	na	1385.44	264.876	-5.23052
130485902	NM_001082873	zgc:162204	Danio rerio zgc:162204 (zgc:162204), mRNA	CCDC44	Taco1	16.5852	3.16675	-5.23728
292627406				na	na	15.4281	2.94055	-5.24665
118150455	NM_001077739	zgc:153215	Danio rerio zgc:153215 (zgc:153215), mRNA	na	na	10.7996	2.03577	-5.30495
292619652				na	na	38.5701	7.23829	-5.32863
176866358	NM_001123061	si:ch211-284o19.6	Danio rerio si:ch211-284o19.6 (si:ch211-284o19.6), mRNA	na	na	208.664	39.132	-5.33232
113680606	NM_001044941	klf11a	Danio rerio Kruppel-like factor 11a (klf11a), mRNA	KLF11	Klf11	16.9709	3.16675	-5.35908
18859528	NM_131693	mibp	Danio rerio muscle-specific beta 1 integrin binding protein (mibp), mRNA	na	na	202.108	37.3224	-5.41518
47086066	NM_213245	tdh	Danio rerio L-threonine dehydrogenase (tdh), mRNA	na	Tdh	99.511	18.3219	-5.43125
292623984				na	na	12.3424	2.26196	-5.45652
118722321	NM_001079659	zgc:158417	Danio rerio zgc:158417 (zgc:158417), mRNA	na	na	12.3424	2.26196	-5.45652
55925274	NM_001007360	cetp	Danio rerio cholesteryl ester transfer protein, plasma (cetp), mRNA	CETP	na	747.104	136.623	-5.46837
66773158	NM_001024392	map1d	Danio rerio methionine aminopeptidase 1D (map1d), mRNA	MAP1D	Metap1d	10.0282	1.80957	-5.54177
292622274				na	na	23.9135	4.29773	-5.56421
50539675	NM_001002303	zgc:92416	Danio rerio zgc:92416 (zgc:92416), mRNA	na	na	51.2983	9.04786	-5.66966
61097888	NM_131858	sfrp5	Danio rerio secreted frizzled-related protein 5 (sfrp5), mRNA	SFRP5	Sfrp5	11.571	2.03577	-5.68387
46195770	NM_131849	adh5	Danio rerio alcohol dehydrogenase 5 (adh5), mRNA	ADH5	Adh5	389.558	68.5375	-5.68387
292612554				na	na	51.684	9.04786	-5.71229
292627576				na	na	391.487	67.4066	-5.80785
18858280	NM_131128	apoa1	Danio rerio apolipoprotein A-I (apoa1), mRNA	APOA1	Apoa1	3735.52	641.267	-5.82521
169403952	NM_213099	wdr5	Danio rerio WD repeat domain 5 (wdr5), mRNA	WDR5	Wdr5	43.5843	7.46448	-5.83888
50345093				na	na	96.8111	16.5123	-5.86295
62955424	NM_001017724	zgc:112160	Danio rerio zgc:112160 (zgc:112160), mRNA	na	na	139.624	23.7506	-5.87875
190194334	NM_001128244	si:dkey-1h24.3	Danio rerio si:dkey-1h24.3 (si:dkey-1h24.3), mRNA	na	na	880.942	148.385	-5.93687
292622627				na	na	10.7996	1.80957	-5.96806
292620937				na	na	31.2418	5.20252	-6.00513
238637296	NM_131372	cd74	Danio rerio invariant chain-like protein 2 (iclp2), mRNA	na	na	273.077	45.2393	-6.03627
41053867	NM_200238	vil1l	Danio rerio villin 1 like (vil1l), mRNA	VIL1	Vil1	30.0847	4.97632	-6.04557
116875802	NM_001077460	zgc:152682	Danio rerio zgc:152682 (zgc:152682), mRNA	na	na	12.3424	2.03577	-6.06279
292611679				na	na	12.3424	2.03577	-6.06279
41152033	NM_201296	pabpc4	Danio rerio poly(A) binding protein, cytoplasmic 4 (inducible form) (pabpc4), mRNA	PABPC4	Pabpc4	30.4704	4.97632	-6.12308
292629590				na	na	45.8985	7.46448	-6.14891
292619459				na	na	132.296	21.2625	-6.22202
62955644	NM_001017836	zgc:110183	Danio rerio zgc:110183 (zgc:110183), mRNA	na	na	10.0282	1.58338	-6.33345
268607531	NM_001002495	uqcrq	Danio rerio ubiquinol-cytochrome c reductase, complex III subunit VII (uqcrq), nuclear gene encoding mitochondrial protein, mRNA	na	na	163.537	25.7864	-6.342
292615752				na	na	100.668	15.6076	-6.44996
212549762	NM_001137666	ppl	Danio rerio periplakin (ppl), mRNA	na	na	14.6567	2.26196	-6.47961
131888905	NM_001083019	zgc:158482	Danio rerio zgc:158482 (zgc:158482), mRNA	na	na	16.1995	2.48816	-6.51061
47085790	NM_213068	caprin1b	Danio rerio cell cycle associated protein 1b (caprin1b), mRNA	CAPRIN1	Caprin1	639.879	96.8121	-6.60949
41055254	NM_201191	rps21	Danio rerio ribosomal protein S21 (rps21), mRNA	RPS21	Rps21	1708.27	257.864	-6.6247
70778900	NM_001025299	slc27a2	Danio rerio solute carrier family 27 (fatty acid transporter), member 2 (slc27a2), mRNA	na	na	327.075	49.3108	-6.63292
292625924				na	na	16.9709	2.48816	-6.82064
116517265	NM_001077386	slc27a6	Danio rerio solute carrier family 27 (fatty acid transporter), member 6 (slc27a6), mRNA	na	na	26.2277	3.84534	-6.82064
46402489	NM_131708	try	Danio rerio trypsin (try), mRNA	na	2210010C04Rik	5919.36	867.69	-6.82198
130487207	NM_001082928	si:ch211-240l19.6	Danio rerio si:ch211-240l19.6 (si:ch211-240l19.6), mRNA	na	na	914.884	133.908	-6.83217
157389011	NM_178297	sepp1a	Danio rerio selenoprotein P, plasma, 1a (sepp1a), mRNA	SEPP1	Sepp1	438.543	63.1088	-6.94899
61806623	NM_001013526	c6ast3	Danio rerio six-cysteine containing astacin protease 3 (c6ast3), mRNA	na	na	118.796	16.9647	-7.00253
54400393	NM_001005944	slc38a4	Danio rerio solute carrier family 38, member 4 (slc38a4), mRNA	na	na	1054.51	150.194	-7.02095
121582383	NM_001080059	LOC790901	Danio rerio glucose-dependent insulinotropic polypeptide (LOC790901), mRNA	na	na	38.1844	5.42872	-7.03379
41054354	NM_199721	ddx39a	Danio rerio DEAD (Asp-Glu-Ala-Asp) box polypeptide 39a (ddx39a), mRNA	na	na	36.6416	5.20252	-7.04306
309384242				na	na	302.004	42.5249	-7.10181
167555034	NM_001114463	zgc:175131	Danio rerio zgc:175131 (zgc:175131), mRNA	na	na	16.1995	2.26196	-7.16168
55925282	NM_001007356	cyp2j30	Danio rerio cytochrome P450, family 2, subfamily J, polypeptide 30 (cyp2j30), mRNA	na	na	83.3115	11.536	-7.22186
18858880	NM_131590	iclp1	Danio rerio invariant chain-like protein 1 (iclp1), mRNA	CD74	Cd74	31.2418	4.29773	-7.26937
56693246	NM_001008588	ift27	Danio rerio RAB, member of RAS oncogene family-like 4 (rabl4), mRNA	RABL4	Ift27	24.6849	3.39295	-7.27535
47550764	NM_214738	slc37a4a	Danio rerio solute carrier family 37 (glucose-6-phosphate transporter), member 4 (slc37a4), mRNA	SLC37A4	Slc37a4	136.538	18.0957	-7.54534
50539811	NM_001002376	ppp1r3ca	Danio rerio zgc:92069 (zgc:92069), mRNA	na	na	35.8702	4.75013	-7.55143
292627131				na	na	10.4139	1.35718	-7.67322
40548301	NM_199271	cpa5	Danio rerio carboxypeptidase A5 (cpa5), mRNA	CPA1	Cpa1	3084.84	401.046	-7.69198
40363536	NM_199215	ca2	Danio rerio carbonic anhydrase II (ca2), mRNA	na	na	126.51	16.2861	-7.76796
47086016	NM_213213	zgc:55406	Danio rerio zgc:55406 (zgc:55406), mRNA	na	na	19.6708	2.48816	-7.90575
117606211	NM_001077602	cyp4v2	Danio rerio cytochrome P450, family 4, subfamily V, polypeptide 2 (cyp4v2), mRNA	na	na	374.516	47.2751	-7.92206
157787160	NM_001105704	zgc:174895	Danio rerio zgc:174895 (zgc:174895), mRNA	na	na	14.6567	1.80957	-8.09951
123701194	NM_001080698	zgc:158628	Danio rerio zgc:158628 (zgc:158628), mRNA	P11	Endou	39.3415	4.75013	-8.28221
192453575	NM_001128729	si:dkey-201c13.3	Danio rerio si:dkey-201c13.3 (si:dkey-201c13.3), mRNA	na	na	58.2409	7.01209	-8.30578
31581592	NM_181559	glula	Danio rerio glutamate-ammonia ligase (glutamine synthase) a (glula), mRNA	na	na	176.651	20.5839	-8.58202
41054598	NM_200551	pah	Danio rerio phenylalanine hydroxylase (pah), mRNA	PAH	Pah	1515.81	173.267	-8.74841
56090167	NM_199607	cel.1	Danio rerio carboxyl ester lipase, tandem duplicate 1 (cel.1), mRNA	na	na	2066.97	235.697	-8.76963
42734424	NM_194367	aldob	Danio rerio aldolase b, fructose-bisphosphate (aldob), mRNA	ALDOB	Aldob	507.969	56.7753	-8.947
182509174	NM_001001946	adh8a	Danio rerio alcohol dehydrogenase 8a (adh8a), mRNA	na	na	1716.37	190.005	-9.03329
47086598	NM_212720	hsd11b2	Danio rerio hydroxysteroid 11-beta dehydrogenase 2 (hsd11b2), mRNA	HSD11B2	Hsd11b2	323.604	35.739	-9.05462
61806509	NM_001013470	meig1	Danio rerio meiosis expressed gene 1 homolog (meig1), mRNA	MEIG1	Meig1	31.2418	3.39295	-9.20787
229324848	NR_027625	rpl22l1	Danio rerio zgc:136591 (zgc:136591), transcript variant 2, transcribed RNA	na	na	29.3133	3.16675	-9.25659
292627402				na	na	1225.37	131.646	-9.30807
56693266	NM_001008598	2014-02-09	Danio rerio spermidine/spermine N1-acetyltransferase family member 2 (sat2), mRNA	na	na	724.733	77.3592	-9.36841
51467991	NM_001003872	esco2	Danio rerio establishment of cohesion 1 homolog 2 (S. cerevisiae) (esco2), mRNA	ESCO2	Esco2	12.7281	1.35718	-9.37839
18858300	NM_131689	atp1a1a.4	Danio rerio ATPase, Na+/K+ transporting, alpha 1a.4 polypeptide (atp1a1a.4), mRNA	ATP1A1	Atp1a1	24.2992	2.48816	-9.76592
292627705				na	na	13.4996	1.35718	-9.94677
292625551				na	na	403.058	40.0368	-10.0672
213021178	NM_001139464	ela2	Danio rerio elastase 2 (ela2), mRNA	na	na	18.5137	1.80957	-10.231
162287364	NM_001111147	hpx	Danio rerio hemopexin (hpx), mRNA	HPX	Hpx	11427.9	1048.42	-10.9002
122114611	NM_001080204	cyp11b2	Danio rerio cytochrome P450, family 11, subfamily B, polypeptide 2 (cyp11b2), nuclear gene encoding mitochondrial protein, mRNA	CYP11B2	Cyp11b2	12.3424	1.13098	-10.913
41055386	NM_200614	zgc:63663	Danio rerio zgc:63663 (zgc:63663), mRNA	na	na	12.3424	1.13098	-10.913
41054106	NM_199856	tdo2b	Danio rerio tryptophan 2,3-dioxygenase b (tdo2b), mRNA	na	na	292.362	26.6912	-10.9535
48762519	NM_213011	amy2a	Danio rerio amylase, alpha 2A	na	na	22.3707	2.03577	-10.9888
66472739	NM_001020482	cpa1	Danio rerio carboxypeptidase A1 (pancreatic) (cpa1), mRNA	na	na	300.076	27.1436	-11.0551
41054298	NM_199757	atp5l	Danio rerio ATP synthase, H+ transporting, mitochondrial F0 complex, subunit g (atp5l), nuclear gene encoding mitochondrial protein, mRNA	ATP5L	Gm4853	303.161	27.3698	-11.0765
51010970	NM_001003445	zgc:92533	Danio rerio zgc:92533 (zgc:92533), mRNA	na	na	135.381	11.9884	-11.2927
41053731	NM_200490	aldh2a	Danio rerio aldehyde dehydrogenase 2 family (mitochondrial)a (aldh2a), nuclear gene encoding mitochondrial protein, mRNA	ALDH2	Aldh2	246.463	21.7149	-11.35
41053743	NM_200580	zgc:65857	Danio rerio zgc:65857 (zgc:65857), mRNA	SLC25A34	Slc25a34	36.2559	3.16675	-11.4489
47086794	NM_212618	ctrb1	Danio rerio chymotrypsinogen B1 (ctrb1), mRNA	CTRB2	Ctrb1	693.491	60.3945	-11.4827
51010980	NM_001003446	cpa2	Danio rerio carboxypeptidase A2 (pancreatic) (cpa2), mRNA	CPA2	Cpa2	223.321	19.2267	-11.6152
292611867				na	na	210.207	17.8695	-11.7635
55742560	NM_213249	zgc:55941	Danio rerio zgc:55941 (zgc:55941), mRNA	na	na	42.8129	3.61914	-11.8296
47086948	NM_213311	pnp5a	Danio rerio purine nucleoside phosphorylase 5a (pnp5a), mRNA	na	na	10.7996	0.904786	-11.9361
66773123	NM_001024408	ela3l	Danio rerio elastase 3 like (ela3l), mRNA	na	na	3186.28	263.971	-12.0706
42415514	NM_201583	gcnt4	Danio rerio glucosaminyl (N-acetyl) transferase 4, core 2 (gcnt4), mRNA	na	na	24.6849	2.03577	-12.1256
41055368	NM_201097	foxm1l	Danio rerio forkhead box M1-like (foxm1l), mRNA	FOXM1	Foxm1	16.5852	1.35718	-12.2203
229892249	NM_001017742	dusp22b	Danio rerio dual specificity phosphatase 22b (dusp22b), mRNA	na	na	16.5852	1.35718	-12.2203
27545230	NM_173237	adssl	Danio rerio adenylosuccinate synthase, like (adssl), mRNA	na	na	25.0706	2.03577	-12.3151
292623028				na	na	11.1853	0.904786	-12.3624
50539833	NM_001002383	zgc:92061	Danio rerio zgc:92061 (zgc:92061), mRNA	na	na	160.837	12.8932	-12.4746
110626116	NM_001030152	si:ch211-240l19.5	Danio rerio si:ch211-240l19.5 (si:ch211-240l19.5), mRNA	na	na	1685.9	134.587	-12.5265
158517993	NM_001110021	cpb1	Danio rerio carboxypeptidase B1 (tissue) (cpb1), mRNA	CPB1	Cpb1	2396.36	191.136	-12.5375
41055025	NM_200364	hsd17b3	Danio rerio hydroxysteroid (17-beta) dehydrogenase 3 (hsd17b3), mRNA	HSD17B3	Hsd17b3	445.871	35.5128	-12.5552
51010946	NM_001003432	zgc:92872	Danio rerio zgc:92872 (zgc:92872), mRNA	RPL18	Rpl18	1862.94	148.159	-12.5739
113676528	NM_001044836	si:dkey-14d8.7	Danio rerio si:dkey-14d8.7 (si:dkey-14d8.7), mRNA	na	na	57.4695	4.52393	-12.7034
53749218	NM_001005403	ba2	Danio rerio ba2 globin (ba2), mRNA	na	na	1641.55	128.932	-12.7319
47085860	NM_213113	rpl26	Danio rerio ribosomal protein L26 (rpl26), mRNA	RPL26	Rpl26	3040.87	237.733	-12.7911
51230581	NM_001003737	zgc:92041	Danio rerio zgc:92041 (zgc:92041), mRNA	na	na	6957.28	540.61	-12.8693
148540049	NM_001005292	hsd17b8	Danio rerio hydroxysteroid (17-beta) dehydrogenase 8 (hsd17b8), mRNA	HSD17B8	H2-Ke6	23.5278	1.80957	-13.0019
189535183	XM_001922594		PREDICTED: Danio rerio single stranded DNA binding protein 4 (ssbp4), mRNA	SSBP3	Ssbp3	17.7423	1.35718	-13.0729
256355075	NR_015620	LOC568900	Danio rerio hypothetical LOC568900 (LOC568900), non-coding RNA	na	na	294.29	21.2625	-13.8408
41053874	NM_200235	zgc:55856	Danio rerio zgc:55856 (zgc:55856), mRNA	na	na	40.8844	2.94055	-13.9036
123708140	NM_001080633	si:busm1-160c18.3	Danio rerio si:busm1-160c18.3 (si:busm1-160c18.3), mRNA	na	na	13.1138	0.904786	-14.4939
110626158	NM_131431	fabp2	Danio rerio fatty acid binding protein 2, intestinal (fabp2), mRNA	FABP2	Fabp2	19.6708	1.35718	-14.4939
62955548				na	na	26.2277	1.80957	-14.4939
292611524				na	na	238.363	16.2861	-14.636
56790257				na	na	94.1111	6.3335	-14.8593
41055262	NM_200449	agxt2l1	Danio rerio alanine-glyoxylate aminotransferase 2-like 1 (agxt2l1), mRNA	AGXT2L1	Agxt2l1	30.8561	2.03577	-15.157
50540415	NM_001002674	zgc:92440	Danio rerio zgc:92440 (zgc:92440), mRNA	DNASE1	Dnase1	70.5834	4.52393	-15.6022
68448470	NM_001025173	cell	Danio rerio carboxyl ester lipase, like (cell), mRNA	na	na	1115.83	70.7995	-15.7605
47087332	NM_213468	aqp3a	Danio rerio aquaporin 3 (aqp3), mRNA	AQP3	Aqp3	21.5993	1.35718	-15.9148
23510341	NM_131762	cldna	Danio rerio claudin a (cldna), mRNA	CLDN4	Cldn4	10.7996	0.678589	-15.9148
130488292	NM_001082930	si:ch211-240l19.8	Danio rerio si:ch211-240l19.8 (si:ch211-240l19.8), mRNA	na	na	1454.87	90.7048	-16.0396
57526526	NM_001002742	trappc1	Danio rerio trafficking protein particle complex 1 (trappc1), mRNA	TRAPPC1	Trappc1	18.5137	1.13098	-16.3695
83025077	NM_001037567	zgc:123278	Danio rerio zgc:123278 (zgc:123278), mRNA	na	na	29.699	1.80957	-16.4122
181330836	NM_001123243	si:ch211-248e11.2	Danio rerio si:ch211-248e11.2 (si:ch211-248e11.2), mRNA	na	na	15.4281	0.904786	-17.0516
55742600	NM_001007054	zgc:92590	Danio rerio zgc:92590 (zgc:92590), mRNA	na	na	490.227	28.727	-17.065
41055926	NM_200144	upp2	Danio rerio uridine phosphorylase 2 (upp2), mRNA	UPP2	Upp2	411.158	23.5244	-17.4779
169790921	NM_212789	dio2	Danio rerio deiodinase, iodothyronine, type II (dio2), mRNA	na	na	3421.56	190.457	-17.9649
47085884	NM_213132	fbp1b	Danio rerio fructose-1,6-bisphosphatase 1b (fbp1b), mRNA	na	na	395.73	20.3577	-19.4388
34098953	NM_183070	sst1	Danio rerio somatostatin 1 (sst1), mRNA	SST	Sst	18.128	0.904786	-20.0356
41054046	NM_199886	ela2l	Danio rerio elastase 2 like (ela2l), mRNA	CELA2A	Cela2a	2739.25	130.289	-21.0244
47086594	NM_212723	mknk2a	Danio rerio MAP kinase-interacting serine/threonine kinase 2a (mknk2a), mRNA	MKNK2	Mknk2	230.264	10.405	-22.13
225543277	NM_001002576	zgc:92739	Danio rerio zgc:92739 (zgc:92739), transcript variant 2, mRNA	na	na	35.0988	1.58338	-22.1671
50345091	NM_001002217	cpa4	Danio rerio carboxypeptidase A4 (cpa4), mRNA	na	na	36.2559	1.58338	-22.8979
303227936				na	na	10.4139	0.452393	-23.0197
41054556	NM_199605	zgc:66382	Danio rerio zgc:66382 (zgc:66382), mRNA	na	na	10000.5	430.226	-23.2447
187608377	NM_001126389	si:ch211-122l24.6	Danio rerio si:ch211-122l24.6 (si:ch211-122l24.6), mRNA	na	na	10.7996	0.452393	-23.8723
62955446	NM_001017739	mad2l1	Danio rerio MAD2 mitotic arrest deficient-like 1 (yeast) (mad2l1), mRNA	MAD2L1	Mad2l1	11.1853	0.452393	-24.7248
164698418	NM_001113473	slc9a3.1	Danio rerio solute carrier family 9 (sodium/hydrogen exchanger), member 3.1 (slc9a3.1), mRNA	SLC9A3	Slc9a3	11.1853	0.452393	-24.7248
51011032	NM_001003474	spsb4b	Danio rerio splA/ryanodine receptor domain and SOCS box containing 4b (spsb4b), mRNA	na	na	23.5278	0.904786	-26.0037
56799380	NM_213452	slc13a2	Danio rerio solute carrier family 13 (sodium-dependent dicarboxylate transporter), member 2 (slc13a2), mRNA	SLC13A2	Slc13a2	129.596	4.97632	-26.0425
150378484	NM_001099426	LOC791723	Danio rerio hypothetical protein LOC791723 (LOC791723), mRNA	na	na	25.0706	0.904786	-27.7089
130497557	NM_001082929	si:ch211-240l19.7	Danio rerio si:ch211-240l19.7 (si:ch211-240l19.7), mRNA	na	na	31.6275	1.13098	-27.9646
18858424	NM_131156	krt5	Danio rerio keratin 5 (krt5), mRNA	na	na	686.934	24.203	-28.3822
292609375				na	na	20.0565	0.678589	-29.5561
292610765				na	na	13.8853	0.452393	-30.6929
41055356	NM_201173	cyp7a1	Danio rerio zgc:63920 (zgc:63920), mRNA	CYP7A1	Cyp7a1	14.6567	0.452393	-32.3981
129270106	NM_001020503	syce2	Danio rerio synaptonemal complex central element protein 2 (syce2), mRNA	na	na	15.8138	0.452393	-34.9558
94536961	NM_001040312	bco2a	Danio rerio beta-carotene oxygenase 2a (bco2a), mRNA	na	na	16.1995	0.452393	-35.8084
115496863	NM_001076672	ptk6b	Danio rerio PTK6 protein tyrosine kinase 6b (ptk6b), mRNA	na	na	16.1995	0.452393	-35.8084
292622884				na	na	40.4987	1.13098	-35.8084
292627461				na	na	17.3566	0.452393	-38.3661
162138997	NM_001111180	LOC564868	Danio rerio hypothetical LOC564868 (LOC564868), mRNA	na	na	82.5401	1.80957	-45.6131
45387792	NM_205688	dyx1c1	Danio rerio dyslexia susceptibility 1 candidate 1 (dyx1c1), mRNA	DYX1C1	Dyx1c1	10.4139	0.226196	-46.0393
50539795	NM_001002368	ctsl.1	Danio rerio cathepsin L.1 (ctsl.1), mRNA	na	na	20.8279	0.452393	-46.0393
41054737	NM_199535	nhp2l1	Danio rerio NHP2 non-histone chromosome protein 2-like 1 (S. cerevisiae) (nhp2l1), mRNA	na	na	10.4139	0.226196	-46.0393
40548319	NM_199281	slc13a1	Danio rerio solute carrier family 13 (sodium/sulphate symporters), member 1 (slc13a1), mRNA	SLC13A1	Slc13a1	10.4139	0.226196	-46.0393
194018727				na	na	10.7996	0.226196	-47.7445
70912383	NM_213174	tmem37	Danio rerio transmembrane protein 37 (tmem37), mRNA	TMEM37	Tmem37	10.7996	0.226196	-47.7445
292614951				na	na	34.3274	0.678589	-50.5864
221307520	NM_001144790	si:ch211-215c18.4	Danio rerio si:ch211-215c18.4 (si:ch211-215c18.4), mRNA	na	na	11.571	0.226196	-51.1548
52219043	NM_001004599	zgc:92083	Danio rerio zgc:92083 (zgc:92083), mRNA	ACSL5	Acsl5	10.4139	0.2	-52.0697
54400609				LRRC23	Lrrc23	10.4139	0.2	-52.0697
82658189	NM_001037371	pm20d1.1	Danio rerio zgc:123113 (zgc:123113), mRNA	na	na	12.3424	0.226196	-54.5652
292618137				na	na	12.3424	0.226196	-54.5652
54400623				CCDC113	Ccdc113	11.1853	0.2	-55.9267
62955328	NM_001017676	capsl	Danio rerio calcyphosine-like (capsl), mRNA	na	na	11.1853	0.2	-55.9267
189536928	XM_001922590		PREDICTED: Danio rerio similar to dynein light chain 2 (LOC100149647), mRNA	na	na	11.1853	0.2	-55.9267
50345117	NM_001002230	tuba7l	Danio rerio tubulin, alpha 7 like (tuba7l), mRNA	na	na	13.4996	0.226196	-59.6806
51010988	NM_001003450	zgc:92511	Danio rerio zgc:92511 (zgc:92511), mRNA	CELA1	Cela1	11.9567	0.2	-59.7837
292614365				na	na	11.9567	0.2	-59.7837
62955672	NM_001017850	stmn1b	Danio rerio stathmin 1b (stmn1b), mRNA	na	na	12.3424	0.2	-61.7122
255683532	NM_001164028	tdrd1	Danio rerio tudor domain containing 1 (tdrd1), mRNA	na	na	14.271	0.226196	-63.091
45387574	NM_205573	pvalb6	Danio rerio parvalbumin 6 (pvalb6), mRNA	PVALB	Pvalb	13.1138	0.2	-65.5692
115497341	NM_001076602	zgc:153036	Danio rerio zgc:153036 (zgc:153036), mRNA	na	na	15.0424	0.226196	-66.5013
83025095	NM_001037578	zgc:123250	Danio rerio zgc:123250 (zgc:123250), mRNA	FAM154B	Fam154b	13.8853	0.2	-69.4263
62122912	NM_001014360	zgc:113250	Danio rerio zgc:113250 (zgc:113250), mRNA	na	na	16.1995	0.226196	-71.6168
94536923	NM_001040330	ext1c	Danio rerio exostoses (multiple) 1c (ext1c), mRNA	na	na	14.6567	0.2	-73.2833
51571924	NM_001003993	zgc:91930	Danio rerio zgc:91930 (zgc:91930), mRNA	AK1	Ak1	17.3566	0.226196	-76.7322
18858526	NM_131524	dazl	Danio rerio daz-like gene (dazl), mRNA	DAZL	na	17.3566	0.226196	-76.7322
130507339	NM_001082815	zgc:162239	Danio rerio zgc:162239 (zgc:162239), mRNA	na	na	35.0988	0.452393	-77.5848
82658195	NM_001037395	efhc2	Danio rerio EF-hand domain (C-terminal) containing 2 (efhc2), mRNA	EFHC2	Efhc2	17.7423	0.226196	-78.4374
94536666				SYCP3	Sycp3	15.8138	0.2	-79.0688
292619501				na	na	129.21	1.58338	-81.6041
45387754	NM_205672	zgc:77158	Danio rerio zgc:77158 (zgc:77158), mRNA	SLC45A3	Slc45a3	16.5852	0.2	-82.9258
66472619				na	na	18.8994	0.226196	-83.5529
55925316	NM_001007397	zgc:101797	Danio rerio zgc:101797 (zgc:101797), mRNA	TEKT1	Tekt1	42.4272	0.452393	-93.7839
292611994				na	na	19.6708	0.2	-98.3539
169646802	NM_001118894	sycp1	Danio rerio synaptonemal complex protein 1 (sycp1), mRNA	SYCP1	Sycp1	44.7414	0.452393	-98.8993
169403987	NM_001115124	si:ch211-57h10.1	Danio rerio hypothetical protein LOC558475 (LOC558475), mRNA	C4orf22	1700007G11Rik	22.3707	0.2	-111.853
186910331	NM_001030139	si:rp71-1g18.11	Danio rerio si:rp71-1g18.11 (si:rp71-1g18.11), mRNA	na	na	340.96	2.94055	-115.951
157954501	NM_001109857	zgc:171687	Danio rerio zgc:171687 (zgc:171687), mRNA	na	na	27.3848	0.226196	-121.066
50539781	NM_001002357	zgc:92129	Danio rerio zgc:92129 (zgc:92129), mRNA	HORMAD1	Hormad1	43.1986	0.226196	-190.978
292627637				na	na	41.6558	0.2	-208.279
241982723	NM_001115053	rln2	Danio rerio relaxin 2 (rln2), mRNA	na	na	171.251	0.452393	-378.546
