# Supplementary material for: Genome-Wide Identification of Molecular Pathways and Biomarkers in Response to Arsenic Exposure in Zebrafish Liver
Source: PLoS One. 2013 Jul 29;8(7):e68737. doi: 10.1371/journal.pone.0068737 (PMC3726666; doi:10.1371/journal.pone.0068737)
Supplement: Table S2 — 84 arsenic-responsive genes common to this study and to CTD. (XLS) [file pone.0068737.s003.xls]

## Sheet: Sheet1
Table_S2. 84 arsenic-responsive genes common to this study and to CTD
GI Number	Symbol	Synonym(s)	Entrez Gene Name	Location	Type(s)	Fold Change
66472639	GSR	AI325518,D8Ertd238e,GLUTATHIONE REDUCTASE,Gr,Gr-1,Gred,GRX	glutathione reductase	Cytoplasm	enzyme	48.676
117606288	KLF11	9830142A17,D12Ertd427e,FKLF,FKLF1,MODY7,Tcfcp2l2,TIEG2,Tieg2b,TIEG3	Kruppel-like factor 11	Nucleus	transcription regulator	23.751
55925188	GSTO1	AA407097,AI194287,AU018802,Glutathione S-Transferase Omega 1,GSH-dependent DHA Reductase,GST HOMOLOG,GSTTLp28,GSTX,P28,RP11-99N20.1	glutathione S-transferase omega 1	Cytoplasm	enzyme	18.767
114326402	SDC4	AA959608,AW108331,RATRYUDOCA,RP23-462O16.6,RYUDOCA,RYUDOCAN,SYND4,SYNDECAN-4	syndecan 4	Plasma Membrane	other	7.526
41152047	ALAS1	5-AMINOLEVULINATE SYNTHASE,ALAS,ALAS-N,ALAS3,ALASH,Delta Alas,Delta Aminolevulinate Synthase,MIG4,OK/SW-cl.121	aminolevulinate, delta-, synthase 1	Cytoplasm	enzyme	6.925
52219007	CLPX	AU014732,E330029I21	ClpX caseinolytic peptidase X homolog (E. coli)	Cytoplasm	enzyme	6.818
188536033	FNIP1	A730024A03RIK,AI838773,AW557298,KIAA1961,RP23-297J14.6	folliculin interacting protein 1	unknown	other	6.451
18858718	FTH1	AL022624,AL033366,APOFERRITIN H CHAIN,FERRITIN H,FERRITIN H CHAIN,Ferritin heavy chain,Ferritin subunit H,FHC,Frih,FTH,FTHL6,H FERRITIN,Hcf,HFt,MFH,OK/SW-cl.84,PIG15,PLIF	ferritin, heavy polypeptide 1	Cytoplasm	enzyme	5.842
71480067	LPGAT1	AI649174,AW112037,BC013667,FAM34A,FAM34A1,KIAA0205,LOC683760,NET8	lysophosphatidylglycerol acyltransferase 1	Cytoplasm	other	5.468
292620115	MGEA5	2810009A20Rik,4833427O07Rik,5830447M11Rik,AA408215,Hy5,MEA5,mKIAA0679,N-Acetyl-beta-D-glucosaminidase,NCOAT,O-GLCNACASE,OGA,OGAse	meningioma expressed antigen 5 (hyaluronidase)	Cytoplasm	enzyme	5.454
121583949	ARRDC3	AI450344,KIAA1376,LRRGT00048,mKIAA1376,TLIMP	arrestin domain containing 3	unknown	other	4.947
55742471	TALDO1	TAL,TAL-H,TALDOR,Transaldolase	transaldolase 1	Cytoplasm	enzyme	4.89
35903182	EGFR	9030024J15RIK,AI552599,C-ERBB,EGF RECEPTOR,EGF-TK,EGFR vIII,EGFR1,EGFRec,ER2,ERBB,ERBB1,Errp,HER-1 (EGFR),HER1,MENA,PIG61,RP23-295E4.1,wa-2,Wa5	epidermal growth factor receptor	Plasma Membrane	kinase	4.765
18858884	ID1	AI323524,bHLHb24,D2Wsu140e,ID,ID-1H,ID125A,Id1b,Idb1,RP23-106A3.1	inhibitor of DNA binding 1, dominant negative helix-loop-helix protein	Nucleus	transcription regulator	4.105
90652818	EEF1A1	CCS-3,EE1A1,EEF-1,EEF1A,Eef1a2,Eef1a2l1,EF-1-alpha-1,EF-Tu,EF1A,EF1A-LIKE,ELONGATION FACTOR 1 ALPHA,Elongation factor Tu,GRAF-1EF,HNGC:16303,LENG7,PTI1,RP11-505P4.2,SI,TRANSLATION ELONGATION FACTOR 1 ALPHA 1	eukaryotic translation elongation factor 1 alpha 1	Cytoplasm	other	4.065
116267980	DENND2D	2010308M01RIK,AI451421,FLJ22457,RGD1305120,RP5-1180E21.2,Sbf1	DENN/MADD domain containing 2D	Cytoplasm	other	3.944
55742327	RAB1A	Ac2-048,Gtbp,mKIAA3012,RAB1,Rab1p,Rab1r,RP23-19L22.4,YPT1	RAB1A, member RAS oncogene family	Cytoplasm	enzyme	3.584
51468068	PSMB1	AA409053,BETA 1 PROTEASOME SUBUNIT,C5,C81484,HC5,Lmpc5,Macropain subunit C5,PMSB1,Proteasome Subunit C5,PSB1,PSC5,PSMB	proteasome (prosome, macropain) subunit, beta type, 1	Cytoplasm	peptidase	3.56
47271548	JUNB	AP-1,Jun-B Oncogene	jun B proto-oncogene	Nucleus	transcription regulator	3.519
50540175	RAB11B	A730055L17RIK,H-YPT3,YPT3	RAB11B, member RAS oncogene family	Cytoplasm	enzyme	3.284
148238274	IDE	1300012G03Rik,4833415K22Rik,AA675336,AI507533,INSDEGM,INSULIN-DEGRADING ENZYME,INSULYSIN,RP11-366I13.1	insulin-degrading enzyme	Extracellular Space	peptidase	3.261
94536957	F9	AW111646,Cf-9,FACTOR IX,FIX,HEMB,P19,PTC,RP23-419J18.1,RP6-88D7.1	coagulation factor IX	Extracellular Space	peptidase	3.06
124430732	PDS5A	9030416H16RIK,E230024D05Rik,KIAA0648,mKIAA0648,PDS5,PIG54,RGD1307094,SCC-112	PDS5, regulator of cohesion maintenance, homolog A (S. cerevisiae)	Nucleus	other	2.997
224809304	GOLT1B	2310061A22Rik,AA407874,AU024291,CGI-141,GCT1,GOT1,RGD1310691,YMR292W	golgi transport 1B	Cytoplasm	other	2.986
41054258	PDIA4	AI987846,Cab2,Cabp2,CAI,Endoplasmic Reticulum Stress Protein 72,ERP70,ERP72,PROTEIN DISULFIDE ISOMERASE RELATED	protein disulfide isomerase family A, member 4	Cytoplasm	enzyme	2.872
292619134	FLNB	ABP-278,ABP-280,AL024016,AOI,Beta-filamin,DKFZp686A1668,DKFZp686O033,FH1,Filamin 3,Filamin B,Filamin homolog 1,FLN1L,FLN3,LRS1,SCT,TABP,TAP,Thyroid autoantigen	filamin B, beta	Cytoplasm	other	2.807
41055382	ERGIC2	1200009B18RIK,4930572C01Rik,AA408438,cd002,CDA14,Erv41,PTX1,RGD1310606,RP23-285C21.1	ERGIC and golgi 2	Cytoplasm	other	2.772
41055541	GADD45A	AA545191,DDIT1,Gadd,GADD45,RP5-975D15.1	growth arrest and DNA-damage-inducible, alpha	Nucleus	other	2.619
189522180	CDK16	Crk5,FLJ16665,PCTAIR1,PCTAIRE,PCTAIRE1,PCTGAIRE,PCTK1,RP23-394F6.3	cyclin-dependent kinase 16	Cytoplasm	kinase	2.612
47085830	DDOST	AGE-R1,OK/SW-cl.45,OKSWcl45,OST,OST48,RP23-25C1.4,WBP1	dolichyl-diphosphooligosaccharide--protein glycosyltransferase	Cytoplasm	enzyme	2.6
50355953	S1PR1	AI849002,CD363,CHEDG1,D1S3362,ECGF1,EDG-1,Endothelial differentiation sphingolipid g-protein-coupled receptor 1,Lp-b1,S1p,S1P1,SPHINGOSINE-1-P GPCR	sphingosine-1-phosphate receptor 1	Plasma Membrane	G-protein coupled receptor	2.597
47087046	ACTR1B	2310066K23Rik,AA960180,AI851923,ARP1B,CTRN2,PC3	ARP1 actin-related protein 1 homolog B, centractin beta (yeast)	Cytoplasm	other	2.576
54792775	RAC1	AL023026,D5Ertd559e,MIG5,p21-RAC,p21-Rac1,Rac,TC-25	ras-related C3 botulinum toxin substrate 1 (rho family, small GTP binding protein Rac1)	Plasma Membrane	enzyme	2.526
47086552	RPN2	1300012C06Rik,AV261018,RIBIIR,RIBOPHORIN II,RP23-163J20.6,RP3-343K2.2,RPN-II,SWP1	ribophorin II	Cytoplasm	enzyme	2.402
47087032	RAB6A	2610028L11Rik,AA419671,MNCb-1660,RAB6,RAB6A',Rab6b,RCO4-3	RAB6A, member RAS oncogene family	Cytoplasm	enzyme	2.374
205361188	MDM2	1700007J15Rik,AA415488,HDM2,HDMX,MDM2-A1,MGC5370,Transformed mouse 3t3 cell double minute 2	Mdm2 p53 binding protein homolog (mouse)	Nucleus	transcription regulator	2.215
41054384	BZW1	1200015E15Rik,BZAP45,KIAA0005,mKIAA0005,Nbla10236	basic leucine zipper and W2 domains 1	Cytoplasm	translation regulator	2.203
40786518	RRBP1	1700087N07Rik,5730465C04Rik,ES/130,ES130,hES,mKIAA1398,mRRp0,mRRp1.8,mRRp10,mRRp15a,mRRp15b,mRRp16.8,mRRp2,mRRp41,mRRp47,mRRp5.4,p180,Ribosome Receptor,RP11-462D18.3,RP23-77A2.2,RRp	ribosome binding protein 1 homolog 180kDa (dog)	Cytoplasm	transporter	2.188
72534834	PABPC1	ePAB,PAB1,PABP,PABP1,PABPC2,PabpI,PABPL1,POLYA BINDING	poly(A) binding protein, cytoplasmic 1	Cytoplasm	translation regulator	2.186
224495962	SLK	9A2,AV021402,AW411554,bA16H23.1,Etk4,KIAA0204,LOSK,mKIAA0204,mSLK,SE20-9,SMAK,STK2	STE20-like kinase	Nucleus	kinase	2.15
47087414	PLEKHA1	AA960558,C920009D07Rik,RGD1564153,RP11-436O19 A.1,TAPP1	pleckstrin homology domain containing, family A (phosphoinositide binding specific) member 1	Cytoplasm	other	2.094
54400469	ERCC8	2410022P04Rik,2810431L23Rik,4631412O06Rik,B130065P18RIK,CKN1,CSA,Csb	excision repair cross-complementing rodent repair deficiency, complementation group 8	Nucleus	transcription regulator	2.053
45387790	GADD45G	AI327420,C86281,CR6,DDIT2,GADD45-GAMMA,Growth Arrest And DNA Damage Inducible,GRP17,OIG37,RP11-260L6.1	growth arrest and DNA-damage-inducible, gamma	Nucleus	other	2.036
58801517	SS18	D130059H17,SSXT,SYNOVIAL SARCOMA TRANSLOCATION, CHROMOSOME 18,SYT	synovial sarcoma translocation, chromosome 18	Nucleus	transcription regulator	2.034
139948839	VCAM1	CD106,INCAM-100,VCAM,VCAM1B,VECAM1	vascular cell adhesion molecule 1	Plasma Membrane	other	2.033
41151995	YARS	AL024047,AU018965,CMTDIC,TYROSYL TRNA SYNTHETASE,TYRRS,YRS,YTS	tyrosyl-tRNA synthetase	Cytoplasm	enzyme	2.024
216548165	COX6B1	2010000G05Rik,COX6B,COXG,COXVIb1,LOC688869,RGD1565270	cytochrome c oxidase subunit VIb polypeptide 1 (ubiquitous)	Cytoplasm	enzyme	2.017
41055737	PSMC2	19S S7,26s Protease Regulatory Subunit 7,MSS1,Nbla10058,P26s7,Proteasome (prosome, macropain) 26S subunit, ATPase, 3,Proteasome 26s subunit atpase 2,PRS7,RPT1,S7	proteasome (prosome, macropain) 26S subunit, ATPase, 2	Nucleus	peptidase	-2.01
148225437	LUC7L2	4930471C18Rik,AA522013,AU015269,CGI-59,CGI-74,LOC100504012,LUC7B2	LUC7-like 2 (S. cerevisiae)	unknown	other	-2.173
41282124	ALAS2	5-Aminolevulinate Synthase,ALAS,ALAS-(E),ALAS-E,Amino Levulinate Synthase,Amino Levulinate Synthase 2,Aminolevulinic acid synthase 2,ANH1,ASB,Erythroid 5 aminolevulinate synthase,RP23-338A17.1,RP5-884M20.1,XLDPP,XLEPP,XLSA	aminolevulinate, delta-, synthase 2	Cytoplasm	enzyme	-2.177
41055903	Tsc22d3	Dsipi,GILZ	TSC22 domain family, member 3	Nucleus	other	-2.193
189533209	SELP	CD62,CD62P,CD62P antigen,FLJ45155,GMP-140,GMRP,GRMP,LECAM3,MGC124632,MGC129336,MGC129337,P-SELECTIN,PADGEM,PSEL,PSELECT,RP1-86F14.2	selectin P (granule membrane protein 140kDa, antigen CD62)	Plasma Membrane	other	-2.372
292617809	SSFA2	5730488C15Rik,CS-1,KRAP,mKIAA1927,RP23-20E18.1,SPAG13	sperm specific antigen 2	Plasma Membrane	other	-2.378
189011581	HMOX1	bK286B10,CTA-286B10.6,D8Wsu38e,HEME OXYGENASE,HEME OXYGENASE (DECYCLIZING) 1,HEME OXYGENASE-1,Hemox,Heox,HEOXG,Hmox,HO-1,HSP32	heme oxygenase (decycling) 1	Cytoplasm	enzyme	-2.402
109254765	MAFB	b-maf,Basic domain/leucine zipper transcription factor,Kr,Kreisler,KRML,Krml1,MAF RELATED B ZIP,Maf1,RP23-333A18.1	v-maf musculoaponeurotic fibrosarcoma oncogene homolog B (avian)	Nucleus	other	-2.403
160333681	HSPA8	2410008N15Rik,HEAT SHOCK COGNATE 71-KDA,HEAT SHOCK PROTEIN 8,HS7C,HSC54,HSC70,HSC71,HSC73,Hsp 8,HSP/C70,HSP70,HSP71,HSP73,HSPA10,IDBP1,LAP1,LOC624853,MGC102007,MGC106514,MGC114311,MGC118485,MGC128130,MGC131511,MGC29929,NIP71	heat shock 70kDa protein 8	Cytoplasm	enzyme	-2.408
292614157	PIK3R1	AA414921,C530050K14,GRB1,P50ALPHA,p55 alpha,p85,p85 subunit of PI3-kinase,P85ALPHA,p85alpha regulatory adapter,PI3K,PI3KA,PIK31R1,pp85,REGULATORY PI3K SUBUNIT	phosphoinositide-3-kinase, regulatory subunit 1 (alpha)	Cytoplasm	other	-2.445
50233770	NR1D2	BD73,EAR-1R,HZF-2,Rev-erb,Rev-erba-beta,RVR	nuclear receptor subfamily 1, group D, member 2	Nucleus	ligand-dependent nuclear receptor	-2.461
41151977	SSR1	2510001K09Rik,6330400D04,Ac2-238,AI159733,AI452176,PSEC0262,SSR,SSR ALPHA,Trap alpha,TRAPA	signal sequence receptor, alpha	Cytoplasm	other	-2.525
292627851	SLC12A6	9530023I19RIK,ACCPN,gaxp,KCC3,KCC3A,KCC3B,LOC366154,LOC687625,RP23-208E23.1	solute carrier family 12 (potassium/chloride transporters), member 6	Plasma Membrane	transporter	-2.635
292617155	SULT1A1	AI266890,aryl sulfotranserase,ASTIV,HAST1/HAST2,Mst,Mx-ST,OK/SW-cl.88,P-PST,Phenol Sulfotransferase,PST,PST-1,ST1A1,ST1A3,St1a4,Stm,STP,STP1,Sult1a3,TSPST1	sulfotransferase family, cytosolic, 1A, phenol-preferring, member 1	Cytoplasm	enzyme	-2.664
50540459	TOMM20	1810060K07Rik,BB284719,LOC266601,MAS20,mKIAA0016,MOM19,RP4-597N16.2,TOM20	translocase of outer mitochondrial membrane 20 homolog (yeast)	Cytoplasm	transporter	-2.679
292623264	APOB	Aa1064,Ac1-060,AI315052,APOB-29,APOLIPOPROTEIN B,APOLIPOPROTEIN B100,FLDB,LDLCQ4,mCG 129875	apolipoprotein B (including Ag(x) antigen)	Extracellular Space	transporter	-2.746
41053400	JUN	Activator protein 1,AP-1,API-1,c-Fos,C-JUN,JUNC,LOC100288387,LOC100291417,LOC100293034,RP23-135A21.5,v-Jun,V-jun Avian Sarcoma Virus 17 Oncogene Homolog,V-jun Sarcoma Virus 17 Oncogene Homolog	jun proto-oncogene	Nucleus	transcription regulator	-2.758
50540313	RARRES3	HRASLS4,PLA1/2-3,RIG1,TIG3	retinoic acid receptor responder (tazarotene induced) 3	Cytoplasm	other	-2.771
33504506	TGFBI	AI181842,AI747162,BETA IG-H3,Beta-ig,BIGH3,CDB1,CDG2,CDGG1,CSD,CSD1,CSD2,CSD3,EBMD,KERATO-EPITHELIN,LCD1,MGC150270,Tgf-beta-induced 68kda	transforming growth factor, beta-induced, 68kDa	Extracellular Space	other	-2.786
41055832	ARGLU1	9430010O03RIK,C130008N12,FLJ10154,RGD1310061,RP11-297I6.1	arginine and glutamate rich 1	unknown	other	-2.824
18858890	IGFBP2	AI255832,IBP-2,IGF-BP53,ILGFBPA,mIGFBP-2	insulin-like growth factor binding protein 2, 36kDa	Extracellular Space	other	-2.952
157743329	GAMT	AA571402,GMT,Guanidinoacetate Methyltransferase,GUANIDINOACETATE N-METHYLTRANSFERASE,PIG2,Spintz1,TP53I2	guanidinoacetate N-methyltransferase	Cytoplasm	enzyme	-2.998
227430334	CDC25B	AI604853,CDC25HU2,RP23-387C21.1,RP5-1009E24.3	cell division cycle 25 homolog B (S. pombe)	Nucleus	phosphatase	-3.023
45387806	CFL2	NEM7	cofilin 2 (muscle)	Nucleus	other	-3.069
54262124	HSPA9	CSA,GRP-75,Hsc74,Hsp74,Hsp74a,Hspa9a,HSPA9B,IDBP-3,Mitochondrial stress-70,Mortalin,MOT,Mot1,MOT2,Mthsp70,MTHSP75,PBP74,Stress-70	heat shock 70kDa protein 9 (mortalin)	Cytoplasm	other	-3.267
90017461	IGF1	C730016P09Rik,des(1-3)IGF-I,Des-(1-3)-igf1,IGF-I,IGF1A,INSULIN-LIKE GROWTH FACTOR 1,MAD isoform 4,mecasermin,Preproinsulin-like growth factor ia,somatomedin C	insulin-like growth factor 1 (somatomedin C)	Extracellular Space	growth factor	-3.517
147900050	UBE2W	6130401J04RIK,FLJ11011,hUBC-16,UBC16	ubiquitin-conjugating enzyme E2W (putative)	unknown	enzyme	-3.673
45433539	SRSF1	1110054N12Rik,5730507C05RIK,6330415C05Rik,AI482334,ASF,AW491331,FLJ53078,LOC688114,MGC5228,OK/SW-cl.3,RP23-199A2.2,SF2,SF2/ASF,SF2p33,SFRS1,SRp30a	serine/arginine-rich splicing factor 1	Nucleus	other	-3.826
121583588	NFIA	1110047K16Rik,9430022M17RIK,CTF,NF-I/A,NF1-A,Nf1-A1,NFI-L,Nuclear factor 1/A,RP23-67D6.1,RP5-902P15.1,Rpbf1	nuclear factor I/A	Nucleus	transcription regulator	-3.837
147903079	ANPEP	AAP,Ala-(Leu-Gly)-Aminopeptidase,Alanine Aminopeptidase,AMINOPEPTIDASE M,AMINOPEPTIDASE N,AP-M,AP-N,CD13,GP150,Kidney Aminopeptidase M,KZP,LAP1,P150,PEPN,rAPN	alanyl (membrane) aminopeptidase	Plasma Membrane	peptidase	-4.083
160425212	FMO5	5033418D19RIK,AI195026,Flavin containing monooxygenase 5,RP11-337C18.2	flavin containing monooxygenase 5	Cytoplasm	enzyme	-4.229
50540007	LDHB	-lactate dehydrogenase h-chain,AI790582,H-Ldh,L-lactate dehydrogenase B chain,LDH heart subunit,LDH-H,LDH2,LDHBD,TRG-5	lactate dehydrogenase B	Cytoplasm	enzyme	-5.174
47086598	HSD11B2	11 Beta Hsd,11-BETA HSD2,11Beta Hydroxylsteroid Dehydrogenase Type 2,11HSD2,AME,AME1,Beta-Hydroxysteroid Dehydrogenase type II,HSD11K,HSD2,SDR9C3	hydroxysteroid (11-beta) dehydrogenase 2	Cytoplasm	enzyme	-9.055
41053731	ALDH2	Ahd-5,Aldehyde dehydr 2,A2,ALDH-E2,ALDHI,ALDM,Hepatic aldehyde dehydrogenase 2	aldehyde dehydrogenase 2 family (mitochondrial)	Cytoplasm	enzyme	-11.35
47087332	AQP3	AQP-2,GIL,RP23-28I8.7	aquaporin 3 (Gill blood group)	Plasma Membrane	transporter	-15.915
169790921	DIO2	5DII,AI324267,D2,Dii,DIOII,Iodothyronine 5'-deiodinase Type 2,SelY,TXDI2	deiodinase, iodothyronine, type II	Cytoplasm	enzyme	-17.965
18858424	KRT8	AA960620,AL022697,AU019895,CARD2,Ck A,CK-8,CYK8,CYKER,CYTOKERATIN 8,Ecp,EndoA,K2C8,K8,Ker8,KERATIN 8,Keratin complex 2, basic, gene 8,KO,Krt-2.8,KRT2-8,MGC118110,Troma-1	keratin 8	Cytoplasm	other	-28.382
